# Supplementary material for: Tissue Kallikrein as a Mediator in Stroke Outcomes among Patients With Metabolic Syndrome: A Multicenter Study Integrating Big Data and Biomarkers
Source: MedComm (2020). 2025 Nov 26;6(12):e70506. doi: 10.1002/mco2.70506 (PMC12657629; doi:10.1002/mco2.70506)
Supplement: Supplementary file 2 — Supporting File 2: mco270506‐sup‐0001‐tablesS1‐S14.xlsx [file MCO2-6-e70506-s001.xlsx]

## Sheet: Table S1
Table S1. Collinearity diagnostics of adjusted model in the derivation cohort.
Adjusted Model 3			Adjusted Model 2			Adjusted Model 1
Variable	VIF		Variable	VIF		Variable	VIF
MetS	3.63		MetS	2.32		MetS	1.55
Age	3.8		Age	2.22		Age	2.16
Statin use	4.89		Sex	2.8		Sex	1.95
BMI	2.61		BMI	2.21
Drinking	1.28		Drinker	1.78
Glu	5.87		Smoker	2.25
Aspirin use	3.46
Hypertension	3.17
TG	3.67
Clopidogrel use	2.32
Diabetes	2.14
CRD	1.87
CHD	1.78
Abbreviations: BMI, Body Mass Index; CHD, Chronic Cardiac Disease; CRD, Chronic Respiratory Disease; Glu, Glucose; MetS, metabolic syndrome; TG, Triglyceride.

## Sheet: Table S2
Table S2. Baseline patient characteristics of individuals with stroke after PSM in the derivation cohort.
Characteristics	Without MetS	Without MetS	Overall	P-value
	(N=2165)	(N=2165)	(N=4330)
Age, years	1699 (78.5%)	1680 (77.6%)	3379 (78.0%)	0.486
BMI, kg/m2	1133 (52.3%)	1089 (50.3%)	2222 (51.3%)	0.181
Diabetes, %	587 (27.1%)	611 (28.2%)	1198 (27.7%)	0.415
Drinker, %	484 (22.4%)	492 (22.7%)	976 (22.5%)	0.771
TC, mg/dl	159.1 (43.5)	159.2 (43.0)	159.2 (43.2)	0.548
Glu, mg/dl	106 [94.3, 141.3]	116 [96.3, 133.9]	111.6 [95.0, 136.6]	0.578
TG, mg/dl	112.5 [85.1, 140.0]	110.8 [80.6, 155.9]	111.6 [83.3, 147.1]	0.624
Abbreviations: BMI, Body Mass Index; Glu, Glucose; MetS, metabolic syndrome; TG, Triglyceride; PSM, Propensity Score Matching.

## Sheet: Table S3
Table S3. Impact of Metabolic Syndrome on Clinical Outcomes in raw data.
Characteristics	Odds Ratio (95%CI)	P-value
Primary Outcomes
crude model	1.83(1.58-2.12)	<0.001
adjusted model 1	1.84(1.59-2.14)	<0.001
adjusted model 2	1.65(1.38-1.96)	<0.001
adjusted model 3	1.77(1.43-2.21)	<0.001
PSM model	1.41(1.08-1.85)	0.011
Subgroup analysis
ICH	1.71 (1.42-2.06)	<0.001
IS	2.10 (1.72-2.56)	<0.001
Secondary Outcomes
need for surgery	1.02(0.87-1.19)	0.844
need for IMV	1.64(1.42-1.89)	<0.001
need for vasoactive drugs	1.68(1.54-1.83)	<0.001
Abbreviations: PSM, Propensity Score Matching; ICH, intracerebral hemorrhage; IMV, invasive mechanical ventilation; IS, ischemic stroke;

## Sheet: Table S4-S6
Table S4. Baseline patient characteristics of individuals in GSE18897.
Characteristics	Obese	Lean
n	20	20
Gender, n (%)
Female	12 (30%)	12 (30%)
Male	8 (20%)	8 (20%)
Note: Data were obtained from the GSE18897 dataset in the GEO database (https://www.ncbi.nlm.nih.gov/geo/geo2r/?acc=GSE18897).
Table S5. Baseline patient characteristics of individuals in GSE78144.
Characteristics	n
Hypertensive patient	28 (77.8%)
Healthy individuals	8 (22.2%)
Note: Data were obtained from the GSE78144 dataset in the GEO database (https://www.ncbi.nlm.nih.gov/geo/geo2r/?acc=GSE78144).
Table S6. Baseline patient characteristics of individuals in GSE30122.
Characteristics	n
Diabetes	50 (72.5%)
Healthy individuals	19 (27.5%)
Note: Data were obtained from the GSE30122 dataset in the GEO database (https://www.ncbi.nlm.nih.gov/geo/geo2r/?acc=GSE30122).

## Sheet: Table S7
Table S7. Disease Enrichment Analysis: Intersection of genes (Top10)
ONTOLOGY	Description	GeneRatio	P-value	P-adjust
DO	Myocardial Infarction	336/2114	<0.001	<0.001
DO	Kidney Failure	279/2114	<0.001	<0.001
DO	Ischemia	325/2114	<0.001	<0.001
DO	Arteriosclerosis	301/2114	<0.001	<0.001
DO	Atherosclerosis	270/2114	<0.001	<0.001
DO	Arteriosclerotic Cardiovascular Disease	270/2114	<0.001	<0.001
DO	Female Reproductive System Disease	280/2114	<0.001	<0.001
DO	Cerebrovascular Disease	244/2114	<0.001	<0.001
DO	Organ System Benign Neoplasm	278/2114	<0.001	<0.001
DO	Liver Cirrhosis	248/2114	<0.001	<0.001
Note: Comparing the molecules with all annotated disease-associated molecules (hypergeometric distribution test) to identify the disease ontologies associated with these molecules. Among the genes linked to stroke in the table above, only KLK1 was deemed suitable. Specific gene names are listed below:
ACE/F5/F2/NOS3/MTHFR/APOB/APOE/CRP/TNF/SERPINE1/PLAT/PDE4D/NPPA/AGT/MMP9/NPPB/VWF/IL1B/FGA/CST3/IL10/SELP/PON1/MAPT/SELE/TLR4/AGTR1/SCN5A/ITGB3/ADAMTS13/PPARG/TTR/JAK2/THBD/LMNA/ALB/TP53/ICAM1/GP1BA/APOA1/EDN1/TNNT2/PRNP/PTGS2/CCL2/S100B/TGFB1/RETN/PON2/IL18/VEGFA/CXCL12/IL1RN/IGF1/THPO/ESR1/HMGB1/EPO/ALOX5/MPO/SERPINA3/CXCL8/UCP2/MFN2/MECP2/ADRB2/MMP2/LIPC/HIF1A/ADM/PTGIS/MAP2/GPT/ANGPT2/HMOX1/A…

## Sheet: Table S8
Table S8. Protein-Coding Gene Targets Associated with Stroke Filtered from the GeneCards Database (GIFtS Score ≥ 50).
Gene Symbol	Description	Category	Uniprot ID	Gifts	GeneCards ID	Relevance score
MTOR	Mechanistic Target Of Rapamycin Kinase	Protein Coding	P42345	64	GC01M011106	6.1594
FGFR2	Fibroblast Growth Factor Receptor 2	Protein Coding	P21802	64	GC10M121478	2.89951
RAF1	Raf-1 Proto-Oncogene, Serine/Threonine Kinase	Protein Coding	P04049	63	GC03M012583	5.03478
IGF1R	Insulin Like Growth Factor 1 Receptor	Protein Coding	P08069	63	GC15P098648	4.52914
EGFR	Epidermal Growth Factor Receptor	Protein Coding	P00533	63	GC07P055019	3.23321
RET	Ret Proto-Oncogene	Protein Coding	P07949	63	GC10P044403	2.94556
FGFR1	Fibroblast Growth Factor Receptor 1	Protein Coding	P11362	63	GC08M038400	2.15255
MET	MET Proto-Oncogene, Receptor Tyrosine Kinase	Protein Coding	P08581	63	GC07P116672	2.05317
ERBB2	Erb-B2 Receptor Tyrosine Kinase 2	Protein Coding	P04626	63	GC17P039687	1.74251
CHEK2	Checkpoint Kinase 2	Protein Coding	O96017	63	GC22M028687	1.52634
ERBB4	Erb-B2 Receptor Tyrosine Kinase 4	Protein Coding	Q15303	63	GC02M211375	1.48749
MAP2K1	Mitogen-Activated Protein Kinase Kinase 1	Protein Coding	Q02750	63	GC15P066386	1.40357
AKT3	AKT Serine/Threonine Kinase 3	Protein Coding	Q9Y243	63	GC01M243488	1.28536
FGFR3	Fibroblast Growth Factor Receptor 3	Protein Coding	P22607	63	GC04P003985	1.28536
MAP2K2	Mitogen-Activated Protein Kinase Kinase 2	Protein Coding	P36507	63	GC19M004090	1.1167
MMP9	Matrix Metallopeptidase 9	Protein Coding	P14780	62	GC20P046008	15.9249
JAK2	Janus Kinase 2	Protein Coding	O60674	62	GC09P004985	11.9755
TP53	Tumor Protein P53	Protein Coding	P04637	62	GC17M007661	11.3889
ESR1	Estrogen Receptor 1	Protein Coding	P03372	62	GC06P151656	9.02235
AKT1	AKT Serine/Threonine Kinase 1	Protein Coding	P31749	62	GC14M104769	7.36584
SLC2A1	Solute Carrier Family 2 Member 1	Protein Coding	P11166	62	GC01M042925	7.27123
STAT3	Signal Transducer And Activator Of Transcription 3	Protein Coding	P40763	62	GC17M042313	6.86589
TGFBR1	Transforming Growth Factor Beta Receptor 1	Protein Coding	P36897	62	GC09P100712	6.33639
PDGFRB	Platelet Derived Growth Factor Receptor Beta	Protein Coding	P09619	62	GC05M150113	5.92444
CDK5	Cyclin Dependent Kinase 5	Protein Coding	Q00535	62	GC07M151053	5.58947
EPHB4	EPH Receptor B4	Protein Coding	P54760	62	GC07M105312	5.53106
KDR	Kinase Insert Domain Receptor	Protein Coding	P35968	62	GC04M055078	5.47965
JAK1	Janus Kinase 1	Protein Coding	P23458	62	GC01M064833	4.90841
BRAF	B-Raf Proto-Oncogene, Serine/Threonine Kinase	Protein Coding	P15056	62	GC07M140773	4.78729
INSR	Insulin Receptor	Protein Coding	P06213	62	GC19M007112	4.25112
CTNNB1	Catenin Beta 1	Protein Coding	P35222	62	GC03P041194	3.98396
MDM2	MDM2 Proto-Oncogene	Protein Coding	Q00987	62	GC12P068808	3.74548
NTRK2	Neurotrophic Receptor Tyrosine Kinase 2	Protein Coding	Q16620	62	GC09P084668	3.6605
AKT2	AKT Serine/Threonine Kinase 2	Protein Coding	P31751	62	GC19M040230	3.62106
PTPN11	Protein Tyrosine Phosphatase Non-Receptor Type 11	Protein Coding	Q06124	62	GC12P112418	3.39406
PDGFRA	Platelet Derived Growth Factor Receptor Alpha	Protein Coding	P16234	62	GC04P054229	3.39106
CCND1	Cyclin D1	Protein Coding	P24385	62	GC11P069641	2.94092
KIT	KIT Proto-Oncogene, Receptor Tyrosine Kinase	Protein Coding	P10721	62	GC04P054657	2.93436
BTK	Bruton Tyrosine Kinase	Protein Coding	Q06187	62	GC0XM101349	2.58115
HDAC6	Histone Deacetylase 6	Protein Coding	Q9UBN7	62	GC0XP048801	2.05019
CREBBP	CREB Binding Protein	Protein Coding	Q92793	62	GC16M020489	1.84937
IKBKB	Inhibitor Of Nuclear Factor Kappa B Kinase Subunit Beta	Protein Coding	O14920	62	GC08P042271	1.80313
ADAM10	ADAM Metallopeptidase Domain 10	Protein Coding	O14672	62	GC15M058588	1.16503
CDK4	Cyclin Dependent Kinase 4	Protein Coding	P11802	62	GC12M059354	1.1167
TNF	Tumor Necrosis Factor	Protein Coding	P01375	61	GC06P134820	20.3344
PIK3CA	Phosphatidylinositol-4,5-Bisphosphate 3-Kinase Catalytic Subunit Alpha	Protein Coding	P42336	61	GC03P179148	20.1661
ITGB3	Integrin Subunit Beta 3	Protein Coding	P05106	61	GC17P112532	12.5039
PPARG	Peroxisome Proliferator Activated Receptor Gamma	Protein Coding	P37231	61	GC03P012287	12.1
PSEN1	Presenilin 1	Protein Coding	P49768	61	GC14P073136	10.1196
TGFB1	Transforming Growth Factor Beta 1	Protein Coding	P01137	61	GC19M041301	9.96626
MPO	Myeloperoxidase	Protein Coding	P05164	61	GC17M058269	8.58178
GRIN2B	Glutamate Ionotropic Receptor NMDA Type Subunit 2B	Protein Coding	Q13224	61	GC12M013437	8.27666
SMAD3	SMAD Family Member 3	Protein Coding	P84022	61	GC15P067063	7.90094
MMP2	Matrix Metallopeptidase 2	Protein Coding	P08253	61	GC16P082389	7.8254
HMOX1	Heme Oxygenase 1	Protein Coding	P09601	61	GC22P035380	7.51832
SOD1	Superoxide Dismutase 1	Protein Coding	P00441	61	GC21P031659	7.33217
TGFBR2	Transforming Growth Factor Beta Receptor 2	Protein Coding	P37173	61	GC03P030623	7.17044
SMAD4	SMAD Family Member 4	Protein Coding	Q13485	61	GC18P051028	6.13318
NOTCH1	Notch Receptor 1	Protein Coding	P46531	61	GC09M138715	5.94312
CXCR4	C-X-C Motif Chemokine Receptor 4	Protein Coding	P61073	61	GC02M136114	5.50836
TLR2	Toll Like Receptor 2	Protein Coding	O60603	61	GC04P153684	5.258
KRAS	KRAS Proto-Oncogene, GTPase	Protein Coding	P01116	61	GC12M029682	5.22319
CSF1R	Colony Stimulating Factor 1 Receptor	Protein Coding	P07333	61	GC05M150053	5.14574
ATM	ATM Serine/Threonine Kinase	Protein Coding	Q13315	61	GC11P108223	5.1242
PTEN	Phosphatase And Tensin Homolog	Protein Coding	P60484	61	GC10P109367	4.80906
PIK3CD	Phosphatidylinositol-4,5-Bisphosphate 3-Kinase Catalytic Subunit Delta	Protein Coding	O00329	61	GC01P039534	4.14496
CTSD	Cathepsin D	Protein Coding	P07339	61	GC11M001752	3.59573
UCHL1	Ubiquitin C-Terminal Hydrolase L1	Protein Coding	P09936	61	GC04P041256	3.57891
MAPK1	Mitogen-Activated Protein Kinase 1	Protein Coding	P28482	61	GC22M021759	3.53407
NFKB1	Nuclear Factor Kappa B Subunit 1	Protein Coding	P19838	61	GC04P102501	3.45981
CFTR	CF Transmembrane Conductance Regulator	Protein Coding	P13569	61	GC07P117287	3.13123
CASP8	Caspase 8	Protein Coding	Q14790	61	GC02P201233	3.08154
HRAS	HRas Proto-Oncogene, GTPase	Protein Coding	P01112	61	GC11M011817	2.92939
EZH2	Enhancer Of Zeste 2 Polycomb Repressive Complex 2 Subunit	Protein Coding	Q15910	61	GC07M148807	2.87288
DNMT1	DNA Methyltransferase 1	Protein Coding	P26358	61	GC19M010133	2.86104
PTPRC	Protein Tyrosine Phosphatase Receptor Type C	Protein Coding	P08575	61	GC01P198607	2.65727
PRKACA	Protein Kinase CAMP-Activated Catalytic Subunit Alpha	Protein Coding	P17612	61	GC19M092217	2.53499
HDAC4	Histone Deacetylase 4	Protein Coding	P56524	61	GC02M239048	2.51223
ABL1	ABL Proto-Oncogene 1, Non-Receptor Tyrosine Kinase	Protein Coding	P00519	61	GC09P130713	2.50544
STAT1	Signal Transducer And Activator Of Transcription 1	Protein Coding	P42224	61	GC02M190908	2.49407
FLT3	Fms Related Receptor Tyrosine Kinase 3	Protein Coding	P36888	61	GC13M028003	2.45711
TYK2	Tyrosine Kinase 2	Protein Coding	P29597	61	GC19M010350	2.26068
HDAC2	Histone Deacetylase 2	Protein Coding	Q92769	61	GC06M113933	2.00249
MYC	MYC Proto-Oncogene, BHLH Transcription Factor	Protein Coding	P01106	61	GC08P127735	1.86645
IDH1	Isocitrate Dehydrogenase (NADP(+)) 1	Protein Coding	O75874	61	GC02M208236	1.74975
EP300	E1A Binding Protein P300	Protein Coding	Q09472	61	GC22P070686	1.66451
NTRK3	Neurotrophic Receptor Tyrosine Kinase 3	Protein Coding	Q16288	61	GC15M087859	1.40206
CAMK2A	Calcium/Calmodulin Dependent Protein Kinase II Alpha	Protein Coding	Q9UQM7	61	GC05M150219	1.28536
FLT4	Fms Related Receptor Tyrosine Kinase 4	Protein Coding	P35916	61	GC05M182574	1.28536
NOTCH3	Notch Receptor 3	Protein Coding	Q9UM47	60	GC19M015159	45.1789
ACE	Angiotensin I Converting Enzyme	Protein Coding	P12821	60	GC17P063477	42.4346
LDLR	Low Density Lipoprotein Receptor	Protein Coding	P01130	60	GC19P112317	24.1834
IL6	Interleukin 6	Protein Coding	P05231	60	GC07P022725	21.6988
CBS	Cystathionine Beta-Synthase	Protein Coding	P35520	60	GC21M043053	16.8733
TLR4	Toll Like Receptor 4	Protein Coding	O00206	60	GC09P117704	12.8468
AGTR1	Angiotensin II Receptor Type 1	Protein Coding	P30556	60	GC03P148697	12.5559
MYLK	Myosin Light Chain Kinase	Protein Coding	Q15746	60	GC03M123610	9.3225
NGF	Nerve Growth Factor	Protein Coding	P01138	60	GC01M115285	7.70485
ITGA2B	Integrin Subunit Alpha 2b	Protein Coding	P08514	60	GC17M077853	7.06831
NFE2L2	NFE2 Like BZIP Transcription Factor 2	Protein Coding	Q16236	60	GC02M177227	6.80586
CALR	Calreticulin	Protein Coding	P27797	60	GC19P012938	6.78078
TGFB2	Transforming Growth Factor Beta 2	Protein Coding	P61812	60	GC01P218345	6.3554
GRIN2A	Glutamate Ionotropic Receptor NMDA Type Subunit 2A	Protein Coding	Q12879	60	GC16M009753	6.19556
ABCB1	ATP Binding Cassette Subfamily B Member 1	Protein Coding	P08183	60	GC07M087504	6.03939
PRKAR1A	Protein Kinase CAMP-Dependent Type I Regulatory Subunit Alpha	Protein Coding	P10644	60	GC17P112990	5.60791
CDKN2A	Cyclin Dependent Kinase Inhibitor 2A	Protein Coding	Q8N726	60	GC09M021967	5.50279
BAX	BCL2 Associated X, Apoptosis Regulator	Protein Coding	Q07812	60	GC19P048954	5.06347
SMARCA4	SWI/SNF Related, Matrix Associated, Actin Dependent Regulator Of Chromatin, Subfamily A, Member 4	Protein Coding	P51532	60	GC19P112312	4.97949
SMAD2	SMAD Family Member 2	Protein Coding	Q15796	60	GC18M047809	4.86575
COMT	Catechol-O-Methyltransferase	Protein Coding	P21964	60	GC22P019941	4.78553
PROC	Protein C, Inactivator Of Coagulation Factors Va And VIIIa	Protein Coding	P04070	60	GC02P127418	4.66725
ADA	Adenosine Deaminase	Protein Coding	P00813	60	GC20M044620	4.54754
SNCA	Synuclein Alpha	Protein Coding	P37840	60	GC04M089724	4.54019
SRC	SRC Proto-Oncogene, Non-Receptor Tyrosine Kinase	Protein Coding	P12931	60	GC20P037344	4.42815
CAT	Catalase	Protein Coding	P04040	60	GC11P034460	4.35788
TEK	TEK Receptor Tyrosine Kinase	Protein Coding	Q02763	60	GC09P027109	4.33112
MAPK14	Mitogen-Activated Protein Kinase 14	Protein Coding	Q16539	60	GC06P134977	4.1074
DNMT3A	DNA Methyltransferase 3 Alpha	Protein Coding	Q9Y6K1	60	GC02M025228	4.07329
AR	Androgen Receptor	Protein Coding	P10275	60	GC0XP067544	3.91033
ELANE	Elastase, Neutrophil Expressed	Protein Coding	P08246	60	GC19P111819	3.90277
SOS1	SOS Ras/Rac Guanine Nucleotide Exchange Factor 1	Protein Coding	Q07889	60	GC02M039266	3.80907
PDGFB	Platelet Derived Growth Factor Subunit B	Protein Coding	P01127	60	GC22M077951	3.60709
PTCH1	Patched 1	Protein Coding	Q13635	60	GC09M095442	3.49566
DBH	Dopamine Beta-Hydroxylase	Protein Coding	P09172	60	GC09P133636	3.43556
EGF	Epidermal Growth Factor	Protein Coding	P01133	60	GC04P109912	3.42307
TERT	Telomerase Reverse Transcriptase	Protein Coding	O14746	60	GC05M001253	3.3567
TLR3	Toll Like Receptor 3	Protein Coding	O15455	60	GC04P186059	3.22906
HGF	Hepatocyte Growth Factor	Protein Coding	P14210	60	GC07M081699	3.17018
NT5E	5'-Nucleotidase Ecto	Protein Coding	P21589	60	GC06P085449	3.14803
RELA	RELA Proto-Oncogene, NF-KB Subunit	Protein Coding	Q04206	60	GC11M065653	3.04865
CTSB	Cathepsin B	Protein Coding	P07858	60	GC08M011842	2.94266
TSC2	TSC Complex Subunit 2	Protein Coding	P49815	60	GC16P080239	2.86969
IFNGR1	Interferon Gamma Receptor 1	Protein Coding	P15260	60	GC06M137197	2.81269
HSPB1	Heat Shock Protein Family B (Small) Member 1	Protein Coding	P04792	60	GC07P076302	2.71389
GRIA2	Glutamate Ionotropic Receptor AMPA Type Subunit 2	Protein Coding	P42262	60	GC04P157204	2.56883
CDH2	Cadherin 2	Protein Coding	P19022	60	GC18M034101	2.52733
BCR	BCR Activator Of RhoGEF And GTPase	Protein Coding	P11274	60	GC22P023179	2.51311
AXL	AXL Receptor Tyrosine Kinase	Protein Coding	P30530	60	GC19P041219	2.43288
PLCG2	Phospholipase C Gamma 2	Protein Coding	P16885	60	GC16P081779	2.33286
PLAU	Plasminogen Activator, Urokinase	Protein Coding	P00749	60	GC10P073909	2.2979
FGFR4	Fibroblast Growth Factor Receptor 4	Protein Coding	P22455	60	GC05P177086	2.21262
CD19	CD19 Molecule	Protein Coding	P15391	60	GC16P081418	2.14097
ACVR1	Activin A Receptor Type 1	Protein Coding	Q04771	60	GC02M157736	1.96738
VIM	Vimentin	Protein Coding	P08670	60	GC10P017227	1.95713
CDK2	Cyclin Dependent Kinase 2	Protein Coding	P24941	60	GC12P055966	1.94103
DPYD	Dihydropyrimidine Dehydrogenase	Protein Coding	Q12882	60	GC01M097015	1.93648
CASR	Calcium Sensing Receptor	Protein Coding	P41180	60	GC03P122183	1.85711
FOXO1	Forkhead Box O1	Protein Coding	Q12778	60	GC13M040555	1.77285
IDH2	Isocitrate Dehydrogenase (NADP(+)) 2	Protein Coding	P48735	60	GC15M090083	1.74975
DNMT3B	DNA Methyltransferase 3 Beta	Protein Coding	Q9UBC3	60	GC20P032762	1.73891
CDK6	Cyclin Dependent Kinase 6	Protein Coding	Q00534	60	GC07M092604	1.68296
PIK3R1	Phosphoinositide-3-Kinase Regulatory Subunit 1	Protein Coding	P27986	60	GC05P068215	1.61096
BMPR1A	Bone Morphogenetic Protein Receptor Type 1A	Protein Coding	P36894	60	GC10P109306	1.60607
HSP90AA1	Heat Shock Protein 90 Alpha Family Class A Member 1	Protein Coding	P07900	60	GC14M102080	1.60569
PRKCD	Protein Kinase C Delta	Protein Coding	Q05655	60	GC03P053156	1.60569
XIAP	X-Linked Inhibitor Of Apoptosis	Protein Coding	P98170	60	GC0XP123859	1.52634
AURKB	Aurora Kinase B	Protein Coding	Q96GD4	60	GC17M074906	1.45355
ITK	IL2 Inducible T Cell Kinase	Protein Coding	Q08881	60	GC05P157158	1.45355
PAK1	P21 (RAC1) Activated Kinase 1	Protein Coding	Q13153	60	GC11M125835	1.42052
SMO	Smoothened, Frizzled Class Receptor	Protein Coding	Q99835	60	GC07P136199	1.40499
PPP3CA	Protein Phosphatase 3 Catalytic Subunit Alpha	Protein Coding	Q08209	60	GC04M101024	1.40206
LCK	LCK Proto-Oncogene, Src Family Tyrosine Kinase	Protein Coding	P06239	60	GC01P032251	1.28536
CHEK1	Checkpoint Kinase 1	Protein Coding	O14757	60	GC11P125625	1.1167
F2	Coagulation Factor II, Thrombin	Protein Coding	P00734	59	GC11P047736	36.6703
NOS3	Nitric Oxide Synthase 3	Protein Coding	P29474	59	GC07P158097	33.5733
APOE	Apolipoprotein E	Protein Coding	P02649	59	GC19P113251	22.7397
APP	Amyloid Beta Precursor Protein	Protein Coding	P05067	59	GC21M025880	21.2979
CD36	CD36 Molecule (CD36 Blood Group)	Protein Coding	P16671	59	GC07P080369	20.5758
SERPINE1	Serpin Family E Member 1	Protein Coding	P05121	59	GC07P101127	18.7244
SERPINC1	Serpin Family C Member 1	Protein Coding	P01008	59	GC01M174949	14.2996
MAPT	Microtubule Associated Protein Tau	Protein Coding	P10636	59	GC17P045894	13.1582
PLA2G7	Phospholipase A2 Group VII	Protein Coding	Q13093	59	GC06M046704	12.7863
SCN5A	Sodium Voltage-Gated Channel Alpha Subunit 5	Protein Coding	Q14524	59	GC03M038707	12.5438
ICAM1	Intercellular Adhesion Molecule 1	Protein Coding	P05362	59	GC19P112296	11.013
APOA1	Apolipoprotein A1	Protein Coding	P02647	59	GC11M116835	10.8472
LPL	Lipoprotein Lipase	Protein Coding	P06858	59	GC08P019901	10.2799
IL1RN	Interleukin 1 Receptor Antagonist	Protein Coding	P18510	59	GC02P143688	9.18789
MMP3	Matrix Metallopeptidase 3	Protein Coding	P08254	59	GC11M102835	9.0203
F10	Coagulation Factor X	Protein Coding	P00742	59	GC13P113122	8.84718
PRKG1	Protein Kinase CGMP-Dependent 1	Protein Coding	Q13976	59	GC10P050991	7.6512
PCSK9	Proprotein Convertase Subtilisin/Kexin Type 9	Protein Coding	Q8NBP7	59	GC01P055039	7.42623
IFNG	Interferon Gamma	Protein Coding	P01579	59	GC12M068154	7.41864
GDNF	Glial Cell Derived Neurotrophic Factor	Protein Coding	P39905	59	GC05M037812	7.25209
CREB1	CAMP Responsive Element Binding Protein 1	Protein Coding	P16220	59	GC02P207529	7.19043
TNFRSF1A	TNF Receptor Superfamily Member 1A	Protein Coding	P19438	59	GC12M006328	7.17811
JAG1	Jagged Canonical Notch Ligand 1	Protein Coding	P78504	59	GC20M010637	7.0678
ACVRL1	Activin A Receptor Like Type 1	Protein Coding	P37023	59	GC12P051906	6.9214
ALDH2	Aldehyde Dehydrogenase 2 Family Member	Protein Coding	P05091	59	GC12P111766	6.88077
CD40LG	CD40 Ligand	Protein Coding	P29965	59	GC0XP136649	6.66306
CD40	CD40 Molecule	Protein Coding	P25942	59	GC20P046118	6.6533
BCL2	BCL2 Apoptosis Regulator	Protein Coding	P10415	59	GC18M063123	6.60188
LEPR	Leptin Receptor	Protein Coding	P48357	59	GC01P065438	6.5842
GSR	Glutathione-Disulfide Reductase	Protein Coding	P00390	59	GC08M030678	6.55648
EDNRB	Endothelin Receptor Type B	Protein Coding	P24530	59	GC13M077895	6.49175
FLT1	Fms Related Receptor Tyrosine Kinase 1	Protein Coding	P17948	59	GC13M028300	6.03727
TF	Transferrin	Protein Coding	P02787	59	GC03P139072	6.02033
MMP1	Matrix Metallopeptidase 1	Protein Coding	P03956	59	GC11M126178	5.96302
FAS	Fas Cell Surface Death Receptor	Protein Coding	P25445	59	GC10P109381	5.93519
CBL	Cbl Proto-Oncogene	Protein Coding	P22681	59	GC11P119206	5.61305
SLC1A2	Solute Carrier Family 1 Member 2	Protein Coding	P43004	59	GC11M035267	5.32016
IL6R	Interleukin 6 Receptor	Protein Coding	P08887	59	GC01P154405	5.30298
GNAS	GNAS Complex Locus	Protein Coding	P84996	59	GC20P058839	5.24387
GAPDH	Glyceraldehyde-3-Phosphate Dehydrogenase	Protein Coding	P04406	59	GC12P038965	5.22536
G6PD	Glucose-6-Phosphate Dehydrogenase	Protein Coding	P11413	59	GC0XM154598	5.22516
FN1	Fibronectin 1	Protein Coding	P02751	59	GC02M215360	5.11277
TH	Tyrosine Hydroxylase	Protein Coding	P07101	59	GC11M002163	5.10329
ADAM17	ADAM Metallopeptidase Domain 17	Protein Coding	P78536	59	GC02M009488	5.08699
B2M	Beta-2-Microglobulin	Protein Coding	P61769	59	GC15P044711	5.03602
GJA1	Gap Junction Protein Alpha 1	Protein Coding	P17302	59	GC06P136245	4.9758
GSK3B	Glycogen Synthase Kinase 3 Beta	Protein Coding	P49841	59	GC03M119821	4.90671
KCNH2	Potassium Voltage-Gated Channel Subfamily H Member 2	Protein Coding	Q12809	59	GC07M150944	4.87098
EPAS1	Endothelial PAS Domain Protein 1	Protein Coding	Q99814	59	GC02P046293	4.81493
ITGB2	Integrin Subunit Beta 2	Protein Coding	P05107	59	GC21M044885	4.7274
PARP1	Poly(ADP-Ribose) Polymerase 1	Protein Coding	P09874	59	GC01M226360	4.70195
DSP	Desmoplakin	Protein Coding	P15924	59	GC06P007541	4.4362
MMP13	Matrix Metallopeptidase 13	Protein Coding	P45452	59	GC11M102942	4.41706
SLC6A3	Solute Carrier Family 6 Member 3	Protein Coding	Q01959	59	GC05M001392	4.21523
FOS	Fos Proto-Oncogene, AP-1 Transcription Factor Subunit	Protein Coding	P01100	59	GC14P075278	4.19395
BCHE	Butyrylcholinesterase	Protein Coding	P06276	59	GC03M165772	4.0317
GSTP1	Glutathione S-Transferase Pi 1	Protein Coding	P09211	59	GC11P067583	3.86032
UGT1A1	UDP Glucuronosyltransferase Family 1 Member A1	Protein Coding	P22309	59	GC02P233760	3.8488
IL2RA	Interleukin 2 Receptor Subunit Alpha	Protein Coding	P01589	59	GC10M006010	3.81444
ABCG2	ATP Binding Cassette Subfamily G Member 2 (JR Blood Group)	Protein Coding	Q9UNQ0	59	GC04M088090	3.7148
GAA	Alpha Glucosidase	Protein Coding	P10253	59	GC17P080101	3.64205
TUBB3	Tubulin Beta 3 Class III	Protein Coding	Q13509	59	GC16P095438	3.58833
TBXA2R	Thromboxane A2 Receptor	Protein Coding	P21731	59	GC19M003594	3.42175
TFRC	Transferrin Receptor	Protein Coding	P02786	59	GC03M196303	3.38728
PCSK1	Proprotein Convertase Subtilisin/Kexin Type 1	Protein Coding	P29120	59	GC05M096391	3.38444
BRCA1	BRCA1 DNA Repair Associated	Protein Coding	P38398	59	GC17M043044	3.37873
ZAP70	Zeta Chain Of T Cell Receptor Associated Protein Kinase 70	Protein Coding	P43403	59	GC02P097943	3.29745
NPC1	NPC Intracellular Cholesterol Transporter 1	Protein Coding	O15118	59	GC18M023506	3.2967
CHUK	Component Of Inhibitor Of Nuclear Factor Kappa B Kinase Complex	Protein Coding	O15111	59	GC10M100415	3.22447
ALPL	Alkaline Phosphatase, Biomineralization Associated	Protein Coding	P05186	59	GC01P021508	3.11272
ADK	Adenosine Kinase	Protein Coding	P55263	59	GC10P074706	3.06715
CXCR2	C-X-C Motif Chemokine Receptor 2	Protein Coding	P25025	59	GC02P218125	3.01402
GRIN1	Glutamate Ionotropic Receptor NMDA Type Subunit 1	Protein Coding	Q05586	59	GC09P137138	2.98852
HSD11B1	Hydroxysteroid 11-Beta Dehydrogenase 1	Protein Coding	P28845	59	GC01P209686	2.88172
HK1	Hexokinase 1	Protein Coding	P19367	59	GC10P069269	2.87822
AIFM1	Apoptosis Inducing Factor Mitochondria Associated 1	Protein Coding	O95831	59	GC0XM130129	2.86692
MMP14	Matrix Metallopeptidase 14	Protein Coding	P50281	59	GC14P045941	2.80839
CPT2	Carnitine Palmitoyltransferase 2	Protein Coding	P23786	59	GC01P053196	2.79616
RUNX1	RUNX Family Transcription Factor 1	Protein Coding	Q01196	59	GC21M034787	2.70724
MME	Membrane Metalloendopeptidase	Protein Coding	P08473	59	GC03P155024	2.65635
CD4	CD4 Molecule	Protein Coding	P01730	59	GC12P006786	2.64166
EIF2AK2	Eukaryotic Translation Initiation Factor 2 Alpha Kinase 2	Protein Coding	P19525	59	GC02M037099	2.57984
TYMS	Thymidylate Synthetase	Protein Coding	P04818	59	GC18P000657	2.51223
RHOA	Ras Homolog Family Member A	Protein Coding	P61586	59	GC03M049359	2.49711
PRKCA	Protein Kinase C Alpha	Protein Coding	P17252	59	GC17P066302	2.4238
BMPR2	Bone Morphogenetic Protein Receptor Type 2	Protein Coding	Q13873	59	GC02P202376	2.41157
MERTK	MER Proto-Oncogene, Tyrosine Kinase	Protein Coding	Q12866	59	GC02P111898	2.39965
CDC42	Cell Division Cycle 42	Protein Coding	P60953	59	GC01P022052	2.37958
DDC	Dopa Decarboxylase	Protein Coding	P20711	59	GC07M050458	2.37057
SHH	Sonic Hedgehog Signaling Molecule	Protein Coding	Q15465	59	GC07M155799	2.34533
JAK3	Janus Kinase 3	Protein Coding	P52333	59	GC19M017824	2.15255
HDAC1	Histone Deacetylase 1	Protein Coding	Q13547	59	GC01P032292	2.12069
GRIA3	Glutamate Ionotropic Receptor AMPA Type Subunit 3	Protein Coding	P42263	59	GC0XP123184	2.10788
NFKBIA	NFKB Inhibitor Alpha	Protein Coding	P25963	59	GC14M035401	1.98484
GAD1	Glutamate Decarboxylase 1	Protein Coding	Q99259	59	GC02P170813	1.94645
DYRK1A	Dual Specificity Tyrosine Phosphorylation Regulated Kinase 1A	Protein Coding	Q13627	59	GC21P037365	1.93648
PRKDC	Protein Kinase, DNA-Activated, Catalytic Subunit	Protein Coding	P78527	59	GC08M047773	1.84084
SLC12A2	Solute Carrier Family 12 Member 2	Protein Coding	P55011	59	GC05P128083	1.80313
NOTCH2	Notch Receptor 2	Protein Coding	Q04721	59	GC01M119911	1.80087
IL6ST	Interleukin 6 Cytokine Family Signal Transducer	Protein Coding	P40189	59	GC05M055935	1.7926
STK11	Serine/Threonine Kinase 11	Protein Coding	Q15831	59	GC19P001177	1.73891
GRM1	Glutamate Metabotropic Receptor 1	Protein Coding	Q13255	59	GC06P145973	1.699
DDR2	Discoidin Domain Receptor Tyrosine Kinase 2	Protein Coding	Q16832	59	GC01P164939	1.68505
IL2RB	Interleukin 2 Receptor Subunit Beta	Protein Coding	P14784	59	GC22M077093	1.65755
RAD51	RAD51 Recombinase	Protein Coding	Q06609	59	GC15P040694	1.64141
GLUD1	Glutamate Dehydrogenase 1	Protein Coding	P00367	59	GC10M087050	1.63809
CAPN1	Calpain 1	Protein Coding	P07384	59	GC11P089060	1.62451
RIPK1	Receptor Interacting Serine/Threonine Kinase 1	Protein Coding	Q13546	59	GC06P006449	1.60569
PTH1R	Parathyroid Hormone 1 Receptor	Protein Coding	Q03431	59	GC03P046877	1.57073
SCD	Stearoyl-CoA Desaturase	Protein Coding	O00767	59	GC10P100347	1.57073
EIF4E	Eukaryotic Translation Initiation Factor 4E	Protein Coding	P06730	59	GC04M098879	1.57024
SYK	Spleen Associated Tyrosine Kinase	Protein Coding	P43405	59	GC09P099958	1.5463
MAP3K7	Mitogen-Activated Protein Kinase Kinase Kinase 7	Protein Coding	O43318	59	GC06M090513	1.48888
STAT6	Signal Transducer And Activator Of Transcription 6	Protein Coding	P42226	59	GC12M057095	1.48293
FANCA	FA Complementation Group A	Protein Coding	O15360	59	GC16M090078	1.45355
LDHA	Lactate Dehydrogenase A	Protein Coding	P00338	59	GC11P018394	1.45355
RPS6KB1	Ribosomal Protein S6 Kinase B1	Protein Coding	P23443	59	GC17P059893	1.40357
SPR	Sepiapterin Reductase	Protein Coding	P35270	59	GC02P072887	1.40357
CSNK2A1	Casein Kinase 2 Alpha 1	Protein Coding	P68400	59	GC20M000472	1.37218
NRAS	NRAS Proto-Oncogene, GTPase	Protein Coding	P01111	59	GC01M114704	1.28536
PIK3R2	Phosphoinositide-3-Kinase Regulatory Subunit 2	Protein Coding	O00459	59	GC19P018153	1.28536
PSMB8	Proteasome 20S Subunit Beta 8	Protein Coding	P28062	59	GC06M032840	1.28536
RARA	Retinoic Acid Receptor Alpha	Protein Coding	P10276	59	GC17P040309	1.28536
TNFRSF10B	TNF Receptor Superfamily Member 10b	Protein Coding	O14763	59	GC08M023020	1.20212
CA2	Carbonic Anhydrase 2	Protein Coding	P00918	59	GC08P085463	1.1167
NEK2	NIMA Related Kinase 2	Protein Coding	P51955	59	GC01M211658	1.1167
PCNA	Proliferating Cell Nuclear Antigen	Protein Coding	P12004	59	GC20M005114	1.1167
PGR	Progesterone Receptor	Protein Coding	P06401	59	GC11M126145	1.1167
PLAT	Plasminogen Activator, Tissue Type	Protein Coding	P00750	58	GC08M042174	18.5839
GLA	Galactosidase Alpha	Protein Coding	P06280	58	GC0XM101393	18.334
PDE4D	Phosphodiesterase 4D	Protein Coding	Q08499	58	GC05M058969	17.8715
BDNF	Brain Derived Neurotrophic Factor	Protein Coding	P23560	58	GC11M027654	16.8939
AGT	Angiotensinogen	Protein Coding	P01019	58	GC01M230690	16.1567
FGA	Fibrinogen Alpha Chain	Protein Coding	P02671	58	GC04M154583	14.8881
LMNA	Lamin A/C	Protein Coding	P02545	58	GC01P156082	11.6392
ALB	Albumin	Protein Coding	P02768	58	GC04P073397	11.5438
VKORC1	Vitamin K Epoxide Reductase Complex Subunit 1	Protein Coding	Q9BQB6	58	GC16M044160	11.5397
KCNQ1	Potassium Voltage-Gated Channel Subfamily Q Member 1	Protein Coding	P51787	58	GC11P002444	10.8072
REN	Renin	Protein Coding	P00797	58	GC01M204154	10.6869
EDN1	Endothelin 1	Protein Coding	P05305	58	GC06P012236	10.6461
PTGS2	Prostaglandin-Endoperoxide Synthase 2	Protein Coding	P35354	58	GC01M186671	10.2145
CCL2	C-C Motif Chemokine Ligand 2	Protein Coding	P13500	58	GC17P034255	10.1991
GBA1	Glucosylceramidase Beta 1	Protein Coding	P04062	58	GC01M161111	9.38819
EDNRA	Endothelin Receptor Type A	Protein Coding	P25101	58	GC04P147480	9.06061
ENPP1	Ectonucleotide Pyrophosphatase/Phosphodiesterase 1	Protein Coding	P22413	58	GC06P131808	8.67495
HDAC9	Histone Deacetylase 9	Protein Coding	Q9UKV0	58	GC07P018086	8.45531
ACE2	Angiotensin Converting Enzyme 2	Protein Coding	Q9BYF1	58	GC0XM015494	8.16853
PLG	Plasminogen	Protein Coding	P00747	58	GC06P160702	7.96466
ABCA1	ATP Binding Cassette Subfamily A Member 1	Protein Coding	O95477	58	GC09M104781	7.89841
ANGPT2	Angiopoietin 2	Protein Coding	O15123	58	GC08M006499	7.56255
GATA4	GATA Binding Protein 4	Protein Coding	P43694	58	GC08P011676	7.2454
CASP3	Caspase 3	Protein Coding	P42574	58	GC04M184627	7.22615
SIRT1	Sirtuin 1	Protein Coding	Q96EB6	58	GC10P067884	7.15084
NOS2	Nitric Oxide Synthase 2	Protein Coding	P35228	58	GC17M027756	6.6966
NOS1	Nitric Oxide Synthase 1	Protein Coding	P29475	58	GC12M117208	6.5588
CASP1	Caspase 1	Protein Coding	P29466	58	GC11M105025	6.21684
ACTB	Actin Beta	Protein Coding	P60709	58	GC07M005527	6.1743
NR3C1	Nuclear Receptor Subfamily 3 Group C Member 1	Protein Coding	P04150	58	GC05M143277	6.13132
ESR2	Estrogen Receptor 2	Protein Coding	Q92731	58	GC14M064084	6.09876
GNAQ	G Protein Subunit Alpha Q	Protein Coding	P50148	58	GC09M077716	6.09425
SCNN1A	Sodium Channel Epithelial 1 Subunit Alpha	Protein Coding	P37088	58	GC12M006346	5.82534
STIM1	Stromal Interaction Molecule 1	Protein Coding	Q13586	58	GC11P010766	5.79056
SERPINA1	Serpin Family A Member 1	Protein Coding	P01009	58	GC14M094376	5.62291
C3	Complement C3	Protein Coding	P01024	58	GC19M006677	5.48264
ENTPD1	Ectonucleoside Triphosphate Diphosphohydrolase 1	Protein Coding	P49961	58	GC10P109494	5.30986
PIK3CG	Phosphatidylinositol-4,5-Bisphosphate 3-Kinase Catalytic Subunit Gamma	Protein Coding	P48736	58	GC07P106865	5.18792
MAPK3	Mitogen-Activated Protein Kinase 3	Protein Coding	P27361	58	GC16M044057	5.09856
PSEN2	Presenilin 2	Protein Coding	P49810	58	GC01P226870	5.03001
SCN8A	Sodium Voltage-Gated Channel Alpha Subunit 8	Protein Coding	Q9UQD0	58	GC12P051590	5.0209
COL1A1	Collagen Type I Alpha 1 Chain	Protein Coding	P02452	58	GC17M078201	4.97232
JUN	Jun Proto-Oncogene, AP-1 Transcription Factor Subunit	Protein Coding	P05412	58	GC01M058780	4.66514
GCK	Glucokinase	Protein Coding	P35557	58	GC07M045340	4.55996
TPM1	Tropomyosin 1	Protein Coding	P09493	58	GC15P165361	4.48989
IRAK1	Interleukin 1 Receptor Associated Kinase 1	Protein Coding	P51617	58	GC0XM154010	4.39819
CYP17A1	Cytochrome P450 Family 17 Subfamily A Member 1	Protein Coding	P05093	58	GC10M102830	4.38248
ITGB1	Integrin Subunit Beta 1	Protein Coding	P05556	58	GC10M035774	4.23622
GGT1	Gamma-Glutamyltransferase 1	Protein Coding	P19440	58	GC22P024583	4.15787
TAB2	TGF-Beta Activated Kinase 1 (MAP3K7) Binding Protein 2	Protein Coding	Q9NYJ8	58	GC06P149218	4.14449
CACNA1C	Calcium Voltage-Gated Channel Subunit Alpha1 C	Protein Coding	Q13936	58	GC12P001970	4.078
CYBB	Cytochrome B-245 Beta Chain	Protein Coding	P04839	58	GC0XP037780	3.92257
MAPK8	Mitogen-Activated Protein Kinase 8	Protein Coding	P45983	58	GC10P048306	3.86402
PRKN	Parkin RBR E3 Ubiquitin Protein Ligase	Protein Coding	O60260	58	GC06M161348	3.85057
ARG1	Arginase 1	Protein Coding	P05089	58	GC06P136455	3.76355
HNF4A	Hepatocyte Nuclear Factor 4 Alpha	Protein Coding	P41235	58	GC20P044355	3.69768
MAOA	Monoamine Oxidase A	Protein Coding	P21397	58	GC0XP043654	3.63174
MTAP	Methylthioadenosine Phosphorylase	Protein Coding	Q13126	58	GC09P021806	3.59157
SGK1	Serum/Glucocorticoid Regulated Kinase 1	Protein Coding	O00141	58	GC06M134169	3.49439
TBK1	TANK Binding Kinase 1	Protein Coding	Q9UHD2	58	GC12P064451	3.46934
GRIK2	Glutamate Ionotropic Receptor Kainate Type Subunit 2	Protein Coding	Q13002	58	GC06P100962	3.46239
SREBF1	Sterol Regulatory Element Binding Transcription Factor 1	Protein Coding	P36956	58	GC17M017810	3.44324
GATA3	GATA Binding Protein 3	Protein Coding	P23771	58	GC10P008045	3.41382
ROCK1	Rho Associated Coiled-Coil Containing Protein Kinase 1	Protein Coding	Q13464	58	GC18M034018	3.40481
CAMK2G	Calcium/Calmodulin Dependent Protein Kinase II Gamma	Protein Coding	Q13555	58	GC10M073812	3.38024
VCP	Valosin Containing Protein	Protein Coding	P55072	58	GC09M035085	3.36072
GSN	Gelsolin	Protein Coding	P06396	58	GC09P121201	3.35565
DPP4	Dipeptidyl Peptidase 4	Protein Coding	P27487	58	GC02M161992	3.32816
PNP	Purine Nucleoside Phosphorylase	Protein Coding	P00491	58	GC14P045700	3.32562
HSPA8	Heat Shock Protein Family A (Hsp70) Member 8	Protein Coding	P11142	58	GC11M123057	3.28525
GRIA4	Glutamate Ionotropic Receptor AMPA Type Subunit 4	Protein Coding	P48058	58	GC11P105609	3.28212
SLC9A1	Solute Carrier Family 9 Member A1	Protein Coding	P19634	58	GC01M031098	3.19417
ALDH1A2	Aldehyde Dehydrogenase 1 Family Member A2	Protein Coding	O94788	58	GC15M147868	3.17808
KCNK3	Potassium Two Pore Domain Channel Subfamily K Member 3	Protein Coding	O14649	58	GC02P026692	3.1461
GYS1	Glycogen Synthase 1	Protein Coding	P13807	58	GC19M093064	3.12568
IGF2	Insulin Like Growth Factor 2	Protein Coding	P01344	58	GC11M011904	3.11905
GRIA1	Glutamate Ionotropic Receptor AMPA Type Subunit 1	Protein Coding	P42261	58	GC05P153489	3.04507
SLC2A2	Solute Carrier Family 2 Member 2	Protein Coding	P11168	58	GC03M170996	3.02159
KRT18	Keratin 18	Protein Coding	P05783	58	GC12P052948	2.95031
CACNA1B	Calcium Voltage-Gated Channel Subunit Alpha1 B	Protein Coding	Q00975	58	GC09P137877	2.94622
PTPN1	Protein Tyrosine Phosphatase Non-Receptor Type 1	Protein Coding	P18031	58	GC20P050510	2.93089
TLR8	Toll Like Receptor 8	Protein Coding	Q9NR97	58	GC0XP012924	2.91382
PTPRF	Protein Tyrosine Phosphatase Receptor Type F	Protein Coding	P10586	58	GC01P049089	2.90673
CACNA1H	Calcium Voltage-Gated Channel Subunit Alpha1 H	Protein Coding	O95180	58	GC16P001153	2.90563
TNC	Tenascin C	Protein Coding	P24821	58	GC09M115019	2.89888
NF2	NF2, Moesin-Ezrin-Radixin Like (MERLIN) Tumor Suppressor	Protein Coding	P35240	58	GC22P029603	2.87074
EGLN1	Egl-9 Family Hypoxia Inducible Factor 1	Protein Coding	Q9GZT9	58	GC01M231363	2.85134
LRP5	LDL Receptor Related Protein 5	Protein Coding	O75197	58	GC11P068298	2.83262
EPHA4	EPH Receptor A4	Protein Coding	P54764	58	GC02M221418	2.82842
SLC1A1	Solute Carrier Family 1 Member 1	Protein Coding	P43005	58	GC09P004490	2.75436
ANPEP	Alanyl Aminopeptidase, Membrane	Protein Coding	P15144	58	GC15M089784	2.68071
LRRK2	Leucine Rich Repeat Kinase 2	Protein Coding	Q5S007	58	GC12P040196	2.65963
TRPC6	Transient Receptor Potential Cation Channel Subfamily C Member 6	Protein Coding	Q9Y210	58	GC11M101451	2.64009
PRKCB	Protein Kinase C Beta	Protein Coding	P05771	58	GC16P081181	2.59897
HSPD1	Heat Shock Protein Family D (Hsp60) Member 1	Protein Coding	P10809	58	GC02M197486	2.58073
DRD2	Dopamine Receptor D2	Protein Coding	P14416	58	GC11M113409	2.55927
ECE1	Endothelin Converting Enzyme 1	Protein Coding	P42892	58	GC01M021217	2.53024
NRG1	Neuregulin 1	Protein Coding	Q02297	58	GC08P031639	2.52754
BLK	BLK Proto-Oncogene, Src Family Tyrosine Kinase	Protein Coding	P51451	58	GC08P011486	2.52733
DHFR	Dihydrofolate Reductase	Protein Coding	P00374	58	GC05M080626	2.44382
SQSTM1	Sequestosome 1	Protein Coding	Q13501	58	GC05P179806	2.44319
NCSTN	Nicastrin	Protein Coding	Q92542	58	GC01P160343	2.42883
TBP	TATA-Box Binding Protein	Protein Coding	P20226	58	GC06P170554	2.4176
RAC1	Rac Family Small GTPase 1	Protein Coding	P63000	58	GC07P011586	2.30913
CASP7	Caspase 7	Protein Coding	P55210	58	GC10P113679	2.30415
TUBB	Tubulin Beta Class I	Protein Coding	P07437	58	GC06P134798	2.27438
PDPK1	3-Phosphoinositide Dependent Protein Kinase 1	Protein Coding	O15530	58	GC16P002537	2.25877
SNAP25	Synaptosome Associated Protein 25	Protein Coding	P60880	58	GC20P010224	2.21214
CD55	CD55 Molecule (Cromer Blood Group)	Protein Coding	P08174	58	GC01P207321	2.20875
EIF2AK3	Eukaryotic Translation Initiation Factor 2 Alpha Kinase 3	Protein Coding	Q9NZJ5	58	GC02M088556	2.15255
GABRB3	Gamma-Aminobutyric Acid Type A Receptor Subunit Beta3	Protein Coding	P28472	58	GC15M026543	2.15255
STAT5B	Signal Transducer And Activator Of Transcription 5B	Protein Coding	P51692	58	GC17M042199	2.15255
PTPN6	Protein Tyrosine Phosphatase Non-Receptor Type 6	Protein Coding	P29350	58	GC12P038993	2.14097
CES1	Carboxylesterase 1	Protein Coding	P23141	58	GC16M055836	2.09422
NTRK1	Neurotrophic Receptor Tyrosine Kinase 1	Protein Coding	P04629	58	GC01P156815	2.089
ITPR1	Inositol 1,4,5-Trisphosphate Receptor Type 1	Protein Coding	Q14643	58	GC03P004486	2.06931
TPH2	Tryptophan Hydroxylase 2	Protein Coding	Q8IWU9	58	GC12P071938	2.02582
CACNA1S	Calcium Voltage-Gated Channel Subunit Alpha1 S	Protein Coding	Q13698	58	GC01M201008	2.02215
HDAC3	Histone Deacetylase 3	Protein Coding	O15379	58	GC05M141620	2.01049
KDM1A	Lysine Demethylase 1A	Protein Coding	O60341	58	GC01P023019	2.00249
SLC25A4	Solute Carrier Family 25 Member 4	Protein Coding	P12235	58	GC04P185143	1.99601
DNM1	Dynamin 1	Protein Coding	Q05193	58	GC09P128191	1.9734
NR5A1	Nuclear Receptor Subfamily 5 Group A Member 1	Protein Coding	Q13285	58	GC09M124481	1.92678
SMARCA2	SWI/SNF Related, Matrix Associated, Actin Dependent Regulator Of Chromatin, Subfamily A, Member 2	Protein Coding	P51531	58	GC09P001980	1.92678
P4HB	Prolyl 4-Hydroxylase Subunit Beta	Protein Coding	P07237	58	GC17M081843	1.90394
PRKAA2	Protein Kinase AMP-Activated Catalytic Subunit Alpha 2	Protein Coding	P54646	58	GC01P056645	1.86645
ATP1A1	ATPase Na+/K+ Transporting Subunit Alpha 1	Protein Coding	P05023	58	GC01P116372	1.85711
RAD50	RAD50 Double Strand Break Repair Protein	Protein Coding	Q92878	58	GC05P132556	1.85511
TNFSF11	TNF Superfamily Member 11	Protein Coding	O14788	58	GC13P042562	1.78011
PRDX1	Peroxiredoxin 1	Protein Coding	Q06830	58	GC01M045753	1.76613
CACNA1G	Calcium Voltage-Gated Channel Subunit Alpha1 G	Protein Coding	O43497	58	GC17P112643	1.755
CTSK	Cathepsin K	Protein Coding	P43235	58	GC01M160791	1.73891
STXBP1	Syntaxin Binding Protein 1	Protein Coding	P61764	58	GC09P141358	1.699
BLM	BLM RecQ Like Helicase	Protein Coding	P54132	58	GC15P090717	1.68296
CDKN1A	Cyclin Dependent Kinase Inhibitor 1A	Protein Coding	P38936	58	GC06P134985	1.68296
BMP4	Bone Morphogenetic Protein 4	Protein Coding	P12644	58	GC14M053949	1.65755
RARB	Retinoic Acid Receptor Beta	Protein Coding	P10826	58	GC03P024689	1.64141
APC	APC Regulator Of WNT Signaling Pathway	Protein Coding	P25054	58	GC05P112707	1.63809
CHRNA4	Cholinergic Receptor Nicotinic Alpha 4 Subunit	Protein Coding	P43681	58	GC20M063343	1.63809
PIK3C3	Phosphatidylinositol 3-Kinase Catalytic Subunit Type 3	Protein Coding	Q8NEB9	58	GC18P041955	1.63696
HSPA5	Heat Shock Protein Family A (Hsp70) Member 5	Protein Coding	P11021	58	GC09M125234	1.60569
IRAK4	Interleukin 1 Receptor Associated Kinase 4	Protein Coding	Q9NWZ3	58	GC12P043758	1.60569
DNM2	Dynamin 2	Protein Coding	P50570	58	GC19P010718	1.59962
RORA	RAR Related Orphan Receptor A	Protein Coding	P35398	58	GC15M060488	1.59962
SPARC	Secreted Protein Acidic And Cysteine Rich	Protein Coding	P09486	58	GC05M151661	1.59962
GRIN2D	Glutamate Ionotropic Receptor NMDA Type Subunit 2D	Protein Coding	O15399	58	GC19P113378	1.51876
FASN	Fatty Acid Synthase	Protein Coding	P49327	58	GC17M082078	1.49427
TACR3	Tachykinin Receptor 3	Protein Coding	P29371	58	GC04M103586	1.49427
CDH1	Cadherin 1	Protein Coding	P12830	58	GC16P068737	1.45355
KAT5	Lysine Acetyltransferase 5	Protein Coding	Q92993	58	GC11P065711	1.45355
ACACA	Acetyl-CoA Carboxylase Alpha	Protein Coding	Q13085	58	GC17M037084	1.40357
CSNK1D	Casein Kinase 1 Delta	Protein Coding	P48730	58	GC17M082239	1.40357
HSP90AB1	Heat Shock Protein 90 Alpha Family Class B Member 1	Protein Coding	P08238	58	GC06P044246	1.40206
LRP2	LDL Receptor Related Protein 2	Protein Coding	P98164	58	GC02M169127	1.40206
LYN	LYN Proto-Oncogene, Src Family Tyrosine Kinase	Protein Coding	P07948	58	GC08P055879	1.40206
COL2A1	Collagen Type II Alpha 1 Chain	Protein Coding	P02458	58	GC12M047972	1.28536
FKBP5	FKBP Prolyl Isomerase 5	Protein Coding	Q13451	58	GC06M093925	1.28536
LAMB1	Laminin Subunit Beta 1	Protein Coding	P07942	58	GC07M107923	1.28536
MUSK	Muscle Associated Receptor Tyrosine Kinase	Protein Coding	O15146	58	GC09P110668	1.28536
RHEB	Ras Homolog, MTORC1 Binding	Protein Coding	Q15382	58	GC07M151466	1.28536
FTH1	Ferritin Heavy Chain 1	Protein Coding	P02794	58	GC11M061959	1.25549
JUP	Junction Plakoglobin	Protein Coding	P14923	58	GC17M041754	1.25549
CDK8	Cyclin Dependent Kinase 8	Protein Coding	P49336	58	GC13P026254	1.20212
ITGB4	Integrin Subunit Beta 4	Protein Coding	P16144	58	GC17P075721	1.20212
ITGA6	Integrin Subunit Alpha 6	Protein Coding	P23229	58	GC02P172427	1.16503
PRKD1	Protein Kinase D1	Protein Coding	Q15139	58	GC14M029576	1.16503
MAP3K1	Mitogen-Activated Protein Kinase Kinase Kinase 1	Protein Coding	Q13233	58	GC05P056815	1.1167
PKM	Pyruvate Kinase M1/2	Protein Coding	P14618	58	GC15M072199	1.1167
PTK2B	Protein Tyrosine Kinase 2 Beta	Protein Coding	Q14289	58	GC08P027311	1.1167
TTR	Transthyretin	Protein Coding	P02766	57	GC18P031557	12.0746
FLNA	Filamin A	Protein Coding	P21333	57	GC0XM154348	10.3339
PRNP	Prion Protein (Kanno Blood Group)	Protein Coding	F7VJQ1	57	GC20P004686	10.2339
GFAP	Glial Fibrillary Acidic Protein	Protein Coding	P14136	57	GC17M077883	9.98445
VEGFA	Vascular Endothelial Growth Factor A	Protein Coding	P15692	57	GC06P043770	9.50995
IGF1	Insulin Like Growth Factor 1	Protein Coding	P05019	57	GC12M102395	9.16045
HMGB1	High Mobility Group Box 1	Protein Coding	P09429	57	GC13M030456	9.01385
NLRP3	NLR Family Pyrin Domain Containing 3	Protein Coding	Q96P20	57	GC01P247416	8.93409
SLC6A4	Solute Carrier Family 6 Member 4	Protein Coding	P31645	57	GC17M030194	8.74415
ALOX5	Arachidonate 5-Lipoxygenase	Protein Coding	P09917	57	GC10P045374	8.73257
TNNI3	Troponin I3, Cardiac Type	Protein Coding	P19429	57	GC19M055151	8.33428
MFN2	Mitofusin 2	Protein Coding	O95140	57	GC01P011980	7.87312
ADRB2	Adrenoceptor Beta 2	Protein Coding	P07550	57	GC05P152320	7.83518
HIF1A	Hypoxia Inducible Factor 1 Subunit Alpha	Protein Coding	Q16665	57	GC14P061695	7.75075
CYCS	Cytochrome C, Somatic	Protein Coding	P99999	57	GC07M025118	7.67925
SDHA	Succinate Dehydrogenase Complex Flavoprotein Subunit A	Protein Coding	P31040	57	GC05P000229	7.51893
ATP1A2	ATPase Na+/K+ Transporting Subunit Alpha 2	Protein Coding	P50993	57	GC01P160115	6.94612
CACNA1A	Calcium Voltage-Gated Channel Subunit Alpha1 A	Protein Coding	O00555	57	GC19M013206	6.61381
CAV1	Caveolin 1	Protein Coding	Q03135	57	GC07P116524	6.29009
CTLA4	Cytotoxic T-Lymphocyte Associated Protein 4	Protein Coding	P16410	57	GC02P203866	6.22984
ADRB1	Adrenoceptor Beta 1	Protein Coding	P08588	57	GC10P114046	6.16299
ATP1A3	ATPase Na+/K+ Transporting Subunit Alpha 3	Protein Coding	P13637	57	GC19M041966	5.89782
CPS1	Carbamoyl-Phosphate Synthase 1	Protein Coding	P31327	57	GC02P210477	5.85937
SDHB	Succinate Dehydrogenase Complex Iron Sulfur Subunit B	Protein Coding	P21912	57	GC01M019222	5.70627
PKD2	Polycystin 2, Transient Receptor Potential Cation Channel	Protein Coding	Q13563	57	GC04P088007	5.6053
IFIH1	Interferon Induced With Helicase C Domain 1	Protein Coding	Q9BYX4	57	GC02M162267	5.5047
CP	Ceruloplasmin	Protein Coding	P00450	57	GC03M149162	5.49673
CHAT	Choline O-Acetyltransferase	Protein Coding	P28329	57	GC10P049609	5.40826
RRM2B	Ribonucleotide Reductase Regulatory TP53 Inducible Subunit M2B	Protein Coding	Q7LG56	57	GC08M102204	5.2485
SCNN1B	Sodium Channel Epithelial 1 Subunit Beta	Protein Coding	P51168	57	GC16P023278	5.19997
VDR	Vitamin D Receptor	Protein Coding	P11473	57	GC12M047841	4.99324
SLC1A3	Solute Carrier Family 1 Member 3	Protein Coding	P43003	57	GC05P036687	4.38627
DAPK1	Death Associated Protein Kinase 1	Protein Coding	P53355	57	GC09P087497	4.09324
LIMK1	LIM Domain Kinase 1	Protein Coding	P53667	57	GC07P074082	4.05666
TLR7	Toll Like Receptor 7	Protein Coding	Q9NYK1	57	GC0XP012867	4.0006
KCNMA1	Potassium Calcium-Activated Channel Subfamily M Alpha 1	Protein Coding	Q12791	57	GC10M076869	3.93846
BCL2L1	BCL2 Like 1	Protein Coding	Q07817	57	GC20M031664	3.84052
NRXN1	Neurexin 1	Protein Coding	Q9ULB1	57	GC02M049918	3.73588
SCN2A	Sodium Voltage-Gated Channel Alpha Subunit 2	Protein Coding	Q99250	57	GC02P165194	3.73588
MYD88	MYD88 Innate Immune Signal Transduction Adaptor	Protein Coding	Q99836	57	GC03P038290	3.60433
TNFRSF1B	TNF Receptor Superfamily Member 1B	Protein Coding	P20333	57	GC01P040409	3.59104
PROS1	Protein S	Protein Coding	P07225	57	GC03M093873	3.55895
OPRM1	Opioid Receptor Mu 1	Protein Coding	P35372	57	GC06P154267	3.40988
DLG4	Discs Large MAGUK Scaffold Protein 4	Protein Coding	P78352	57	GC17M074828	3.32766
AHCY	Adenosylhomocysteinase	Protein Coding	P23526	57	GC20M035768	3.32047
MYL2	Myosin Light Chain 2	Protein Coding	P10916	57	GC12M110910	3.26219
GABRG2	Gamma-Aminobutyric Acid Type A Receptor Subunit Gamma2	Protein Coding	P18507	57	GC05P162000	3.12948
IFNAR1	Interferon Alpha And Beta Receptor Subunit 1	Protein Coding	P17181	57	GC21P033324	3.00479
DNM1L	Dynamin 1 Like	Protein Coding	O00429	57	GC12P032679	2.98494
ITGA4	Integrin Subunit Alpha 4	Protein Coding	P13612	57	GC02P181467	2.97304
ZEB1	Zinc Finger E-Box Binding Homeobox 1	Protein Coding	P37275	57	GC10P031318	2.85986
IDE	Insulin Degrading Enzyme	Protein Coding	P14735	57	GC10M092451	2.84337
TNFAIP3	TNF Alpha Induced Protein 3	Protein Coding	P21580	57	GC06P137866	2.81269
FASLG	Fas Ligand	Protein Coding	P48023	57	GC01P172659	2.72989
PGK1	Phosphoglycerate Kinase 1	Protein Coding	P00558	57	GC0XP078166	2.69236
RB1	RB Transcriptional Corepressor 1	Protein Coding	P06400	57	GC13P048303	2.68754
PRKCQ	Protein Kinase C Theta	Protein Coding	Q04759	57	GC10M006940	2.42905
ROR2	Receptor Tyrosine Kinase Like Orphan Receptor 2	Protein Coding	Q01974	57	GC09M109394	2.42905
SMPD1	Sphingomyelin Phosphodiesterase 1	Protein Coding	P17405	57	GC11P006390	2.41951
ODC1	Ornithine Decarboxylase 1	Protein Coding	P11926	57	GC02M010432	2.41282
ABCC2	ATP Binding Cassette Subfamily C Member 2	Protein Coding	Q92887	57	GC10P099782	2.3797
FST	Follistatin	Protein Coding	P19883	57	GC05P053480	2.32106
UBE3A	Ubiquitin Protein Ligase E3A	Protein Coding	Q05086	57	GC15M025333	2.27951
PRKACB	Protein Kinase CAMP-Activated Catalytic Subunit Beta	Protein Coding	P22694	57	GC01P084078	2.21214
HPRT1	Hypoxanthine Phosphoribosyltransferase 1	Protein Coding	P00492	57	GC0XP134460	2.13568
MAPK9	Mitogen-Activated Protein Kinase 9	Protein Coding	P45984	57	GC05M180309	2.11712
ASAH1	N-Acylsphingosine Amidohydrolase 1	Protein Coding	Q13510	57	GC08M018055	2.09164
PRKCZ	Protein Kinase C Zeta	Protein Coding	Q05513	57	GC01P020522	2.05366
GLUL	Glutamate-Ammonia Ligase	Protein Coding	P15104	57	GC01M182378	2.01028
GLB1	Galactosidase Beta 1	Protein Coding	P16278	57	GC03M032963	1.9588
NCAM1	Neural Cell Adhesion Molecule 1	Protein Coding	P13591	57	GC11P112961	1.95494
TOP1	DNA Topoisomerase I	Protein Coding	P11387	57	GC20P041028	1.95448
CUL3	Cullin 3	Protein Coding	Q13618	57	GC02M224470	1.92383
PAX6	Paired Box 6	Protein Coding	P26367	57	GC11M031784	1.81569
TYR	Tyrosinase	Protein Coding	P14679	57	GC11P089177	1.80363
GABBR2	Gamma-Aminobutyric Acid Type B Receptor Subunit 2	Protein Coding	O75899	57	GC09M098288	1.80313
BMPR1B	Bone Morphogenetic Protein Receptor Type 1B	Protein Coding	O00238	57	GC04P094757	1.755
CPT1A	Carnitine Palmitoyltransferase 1A	Protein Coding	P50416	57	GC11M068754	1.74975
SLC11A2	Solute Carrier Family 11 Member 2	Protein Coding	P49281	57	GC12M050952	1.74123
PFKM	Phosphofructokinase, Muscle	Protein Coding	P08237	57	GC12P048105	1.68742
CDKN1B	Cyclin Dependent Kinase Inhibitor 1B	Protein Coding	P46527	57	GC12P039206	1.65567
CHRNA2	Cholinergic Receptor Nicotinic Alpha 2 Subunit	Protein Coding	Q15822	57	GC08M027459	1.63809
SLC12A5	Solute Carrier Family 12 Member 5	Protein Coding	Q9H2X9	57	GC20P046021	1.63809
SYT1	Synaptotagmin 1	Protein Coding	P21579	57	GC12P078863	1.63809
PTGER2	Prostaglandin E Receptor 2	Protein Coding	P43116	57	GC14P052314	1.62451
DICER1	Dicer 1, Ribonuclease III	Protein Coding	Q9UPY3	57	GC14M095086	1.61858
MAP3K5	Mitogen-Activated Protein Kinase Kinase Kinase 5	Protein Coding	Q99683	57	GC06M136557	1.61543
ATF6	Activating Transcription Factor 6	Protein Coding	P18850	57	GC01P161766	1.57024
TLR1	Toll Like Receptor 1	Protein Coding	Q15399	57	GC04M038793	1.57024
RXRA	Retinoid X Receptor Alpha	Protein Coding	P19793	57	GC09P134317	1.5686
CD44	CD44 Molecule (IN Blood Group)	Protein Coding	P16070	57	GC11P035139	1.48749
UBA1	Ubiquitin Like Modifier Activating Enzyme 1	Protein Coding	P22314	57	GC0XP047190	1.48749
PPP2CA	Protein Phosphatase 2 Catalytic Subunit Alpha	Protein Coding	P67775	57	GC05M134194	1.4504
VLDLR	Very Low Density Lipoprotein Receptor	Protein Coding	P98155	57	GC09P002611	1.4504
STAT2	Signal Transducer And Activator Of Transcription 2	Protein Coding	P52630	57	GC12M056341	1.40499
TRPV4	Transient Receptor Potential Cation Channel Subfamily V Member 4	Protein Coding	Q9HBA0	57	GC12M109783	1.40357
TUBA1A	Tubulin Alpha 1a	Protein Coding	Q71U36	57	GC12M049184	1.40357
PRLR	Prolactin Receptor	Protein Coding	P16471	57	GC05M035048	1.40206
SPTAN1	Spectrin Alpha, Non-Erythrocytic 1	Protein Coding	Q13813	57	GC09P128552	1.40206
BMP1	Bone Morphogenetic Protein 1	Protein Coding	P13497	57	GC08P022165	1.28536
CCND2	Cyclin D2	Protein Coding	P30279	57	GC12P038923	1.28536
CD247	CD247 Molecule	Protein Coding	P20963	57	GC01M167399	1.28536
IKZF1	IKAROS Family Zinc Finger 1	Protein Coding	Q13422	57	GC07P050303	1.28536
MRE11	MRE11 Homolog, Double Strand Break Repair Nuclease	Protein Coding	P49959	57	GC11M126070	1.28536
NR2F2	Nuclear Receptor Subfamily 2 Group F Member 2	Protein Coding	P24468	57	GC15P096325	1.28536
PBX1	PBX Homeobox 1	Protein Coding	P40424	57	GC01P165730	1.28536
CASP6	Caspase 6	Protein Coding	P55212	57	GC04M109688	1.16503
PIKFYVE	Phosphoinositide Kinase, FYVE-Type Zinc Finger Containing	Protein Coding	Q9Y2I7	57	GC02P208266	1.16503
GATA2	GATA Binding Protein 2	Protein Coding	P23769	57	GC03M128479	1.1167
F5	Coagulation Factor V	Protein Coding	P12259	56	GC01M169511	39.504
MTHFR	Methylenetetrahydrofolate Reductase	Protein Coding	P42898	56	GC01M011785	30.1248
COL4A1	Collagen Type IV Alpha 1 Chain	Protein Coding	P02462	56	GC13M110148	26.3705
POLG	DNA Polymerase Gamma, Catalytic Subunit	Protein Coding	P54098	56	GC15M148631	26.3016
PRKCH	Protein Kinase C Eta	Protein Coding	P24723	56	GC14P061187	23.1141
FBN1	Fibrillin 1	Protein Coding	P35555	56	GC15M048408	21.7163
ACTA2	Actin Alpha 2, Smooth Muscle	Protein Coding	P62736	56	GC10M088935	17.0426
VWF	Von Willebrand Factor	Protein Coding	P04275	56	GC12M029229	15.2428
IL1B	Interleukin 1 Beta	Protein Coding	P01584	56	GC02M112829	15.1588
IL10	Interleukin 10	Protein Coding	P22301	56	GC01M206767	14.7856
ENG	Endoglin	Protein Coding	P17813	56	GC09M127815	13.8804
PON1	Paraoxonase 1	Protein Coding	P27169	56	GC07M095297	13.7661
INS	Insulin	Protein Coding	P01308	56	GC11M002159	13.6
ADAMTS13	ADAM Metallopeptidase With Thrombospondin Type 1 Motif 13	Protein Coding	Q76LX8	56	GC09P133414	12.1377
ABCC6	ATP Binding Cassette Subfamily C Member 6	Protein Coding	O95255	56	GC16M020960	11.9161
F12	Coagulation Factor XII	Protein Coding	P00748	56	GC05M177402	11.122
F13A1	Coagulation Factor XIII A Chain	Protein Coding	P00488	56	GC06M006144	11.022
MTR	5-Methyltetrahydrofolate-Homocysteine Methyltransferase	Protein Coding	Q99707	56	GC01P236795	11.0061
ENO2	Enolase 2	Protein Coding	P09104	56	GC12P006913	10.9672
GP1BA	Glycoprotein Ib Platelet Subunit Alpha	Protein Coding	P07359	56	GC17P004932	10.9664
F7	Coagulation Factor VII	Protein Coding	P08709	56	GC13P113105	10.5578
LOX	Lysyl Oxidase	Protein Coding	P28300	56	GC05M122063	10.4067
TNNT2	Troponin T2, Cardiac Type	Protein Coding	P45379	56	GC01M201359	10.3574
TTN	Titin	Protein Coding	Q8WZ42	56	GC02M178525	10.0599
P2RY12	Purinergic Receptor P2Y12	Protein Coding	Q9H244	56	GC03M151336	9.98385
HMGCR	3-Hydroxy-3-Methylglutaryl-CoA Reductase	Protein Coding	P04035	56	GC05P075336	9.39986
KCNJ5	Potassium Inwardly Rectifying Channel Subfamily J Member 5	Protein Coding	P48544	56	GC11P128891	8.22927
COL3A1	Collagen Type III Alpha 1 Chain	Protein Coding	P02461	56	GC02P188974	8.18735
GRN	Granulin Precursor	Protein Coding	P28799	56	GC17P044345	7.9722
F11	Coagulation Factor XI	Protein Coding	P03951	56	GC04P186357	7.80552
PDE3A	Phosphodiesterase 3A	Protein Coding	Q14432	56	GC12P039348	7.75608
MPL	MPL Proto-Oncogene, Thrombopoietin Receptor	Protein Coding	P40238	56	GC01P043337	7.65918
MYH7	Myosin Heavy Chain 7	Protein Coding	P12883	56	GC14M023412	7.63074
CFH	Complement Factor H	Protein Coding	P08603	56	GC01P196621	7.49019
SOD2	Superoxide Dismutase 2	Protein Coding	P04179	56	GC06M159669	7.1199
MYH9	Myosin Heavy Chain 9	Protein Coding	P35579	56	GC22M036281	7.07857
TNFRSF11B	TNF Receptor Superfamily Member 11b	Protein Coding	O00300	56	GC08M118923	6.92236
KCNJ2	Potassium Inwardly Rectifying Channel Subfamily J Member 2	Protein Coding	P63252	56	GC17P070168	6.85532
POMC	Proopiomelanocortin	Protein Coding	P01189	56	GC02M025160	6.7602
KNG1	Kininogen 1	Protein Coding	P01042	56	GC03P186717	6.73231
F9	Coagulation Factor IX	Protein Coding	P00740	56	GC0XP139530	6.56462
CCR5	C-C Motif Chemokine Receptor 5	Protein Coding	P51681	56	GC03P057395	6.56305
FGG	Fibrinogen Gamma Chain	Protein Coding	P02679	56	GC04M154604	6.51398
RYR1	Ryanodine Receptor 1	Protein Coding	P21817	56	GC19P113006	6.48712
F8	Coagulation Factor VIII	Protein Coding	P00451	56	GC0XM154835	6.39038
SCN1A	Sodium Voltage-Gated Channel Alpha Subunit 1	Protein Coding	P35498	56	GC02M165989	6.29851
KL	Klotho	Protein Coding	Q9UEF7	56	GC13P033016	6.26889
ANXA5	Annexin A5	Protein Coding	P08758	56	GC04M121667	6.15813
IL1R1	Interleukin 1 Receptor Type 1	Protein Coding	P14778	56	GC02P102136	6.02554
TGFB3	Transforming Growth Factor Beta 3	Protein Coding	P10600	56	GC14M075958	5.97389
COL1A2	Collagen Type I Alpha 2 Chain	Protein Coding	P08123	56	GC07P094394	5.93759
HTR2A	5-Hydroxytryptamine Receptor 2A	Protein Coding	P28223	56	GC13M046831	5.79726
LIPA	Lipase A, Lysosomal Acid Type	Protein Coding	P38571	56	GC10M089213	5.74022
BACE1	Beta-Secretase 1	Protein Coding	P56817	56	GC11M117285	5.54822
WRN	WRN RecQ Like Helicase	Protein Coding	Q14191	56	GC08P031033	5.54
NF1	Neurofibromin 1	Protein Coding	P21359	56	GC17P031094	5.52855
FCGR2A	Fc Gamma Receptor IIa	Protein Coding	P12318	56	GC01P161505	5.45628
EPOR	Erythropoietin Receptor	Protein Coding	P19235	56	GC19M011377	5.4232
GGCX	Gamma-Glutamyl Carboxylase	Protein Coding	P38435	56	GC02M085544	5.25702
MIF	Macrophage Migration Inhibitory Factor	Protein Coding	P14174	56	GC22P023894	5.20104
VHL	Von Hippel-Lindau Tumor Suppressor	Protein Coding	P40337	56	GC03P021526	5.18091
PARK7	Parkinsonism Associated Deglycase	Protein Coding	Q99497	56	GC01P039429	5.18034
ACHE	Acetylcholinesterase (Yt Blood Group)	Protein Coding	P22303	56	GC07M100889	5.06113
BRCA2	BRCA2 DNA Repair Associated	Protein Coding	P51587	56	GC13P032315	4.793
TSHR	Thyroid Stimulating Hormone Receptor	Protein Coding	P16473	56	GC14P080954	4.70057
IRS1	Insulin Receptor Substrate 1	Protein Coding	P35568	56	GC02M226731	4.67474
TYMP	Thymidine Phosphorylase	Protein Coding	P19971	56	GC22M050525	4.6105
LRP1	LDL Receptor Related Protein 1	Protein Coding	Q07954	56	GC12P057128	4.57947
MMP8	Matrix Metallopeptidase 8	Protein Coding	P22894	56	GC11M126172	4.51461
NRP1	Neuropilin 1	Protein Coding	O14786	56	GC10M033177	4.49639
XDH	Xanthine Dehydrogenase	Protein Coding	P47989	56	GC02M031334	4.34831
CYP3A4	Cytochrome P450 Family 3 Subfamily A Member 4	Protein Coding	P08684	56	GC07M100029	4.33269
ITGAM	Integrin Subunit Alpha M	Protein Coding	P11215	56	GC16P081706	4.30443
CLU	Clusterin	Protein Coding	P10909	56	GC08M027596	4.26853
WNK1	WNK Lysine Deficient Protein Kinase 1	Protein Coding	Q9H4A3	56	GC12P000763	4.20737
PIK3CB	Phosphatidylinositol-4,5-Bisphosphate 3-Kinase Catalytic Subunit Beta	Protein Coding	P42338	56	GC03M138652	4.14496
ABCC1	ATP Binding Cassette Subfamily C Member 1 (ABCC1 Blood Group)	Protein Coding	P33527	56	GC16P015949	4.06787
SCNN1G	Sodium Channel Epithelial 1 Subunit Gamma	Protein Coding	P51170	56	GC16P023182	4.02483
PRKAG2	Protein Kinase AMP-Activated Non-Catalytic Subunit Gamma 2	Protein Coding	Q9UGJ0	56	GC07M151556	4.01944
CYP1A1	Cytochrome P450 Family 1 Subfamily A Member 1	Protein Coding	P04798	56	GC15M074719	4.01578
TARDBP	TAR DNA Binding Protein	Protein Coding	Q13148	56	GC01P039670	3.90786
CD79A	CD79a Molecule	Protein Coding	P11912	56	GC19P041877	3.86389
NOD2	Nucleotide Binding Oligomerization Domain Containing 2	Protein Coding	Q9HC29	56	GC16P050693	3.75662
CASP9	Caspase 9	Protein Coding	P55211	56	GC01M015491	3.70073
TPO	Thyroid Peroxidase	Protein Coding	P07202	56	GC02P001374	3.68973
IKBKG	Inhibitor Of Nuclear Factor Kappa B Kinase Regulatory Subunit Gamma	Protein Coding	Q9Y6K9	56	GC0XP154541	3.68166
MMP7	Matrix Metallopeptidase 7	Protein Coding	P09237	56	GC11M126171	3.66955
CAPN3	Calpain 3	Protein Coding	P20807	56	GC15P042359	3.64289
DES	Desmin	Protein Coding	P17661	56	GC02P219418	3.61253
ACAT1	Acetyl-CoA Acetyltransferase 1	Protein Coding	P24752	56	GC11P108121	3.59507
CYP1B1	Cytochrome P450 Family 1 Subfamily B Member 1	Protein Coding	Q16678	56	GC02M038066	3.54284
STX1A	Syntaxin 1A	Protein Coding	Q16623	56	GC07M074496	3.46232
ARSA	Arylsulfatase A	Protein Coding	P15289	56	GC22M050622	3.44591
NQO1	NAD(P)H Quinone Dehydrogenase 1	Protein Coding	P15559	56	GC16M069706	3.41077
DCN	Decorin	Protein Coding	P07585	56	GC12M091140	3.40755
CYP2D6	Cytochrome P450 Family 2 Subfamily D Member 6	Protein Coding	P10635	56	GC22M042126	3.37968
SLC12A1	Solute Carrier Family 12 Member 1	Protein Coding	Q13621	56	GC15P157296	3.27117
ANGPTL3	Angiopoietin Like 3	Protein Coding	Q9Y5C1	56	GC01P062597	3.25063
ASS1	Argininosuccinate Synthase 1	Protein Coding	P00966	56	GC09P130444	3.21918
CD28	CD28 Molecule	Protein Coding	P10747	56	GC02P203706	3.21123
HSPG2	Heparan Sulfate Proteoglycan 2	Protein Coding	P98160	56	GC01M021822	3.20193
FOLH1	Folate Hydrolase 1	Protein Coding	Q04609	56	GC11M125032	3.20022
PDCD1	Programmed Cell Death 1	Protein Coding	Q15116	56	GC02M241849	3.18663
NGFR	Nerve Growth Factor Receptor	Protein Coding	P08138	56	GC17P049495	3.18555
SLC5A2	Solute Carrier Family 5 Member 2	Protein Coding	P31639	56	GC16P081737	3.18273
VCL	Vinculin	Protein Coding	P18206	56	GC10P073995	3.17113
ADORA1	Adenosine A1 Receptor	Protein Coding	P30542	56	GC01P203090	3.17058
FOXP3	Forkhead Box P3	Protein Coding	Q9BZS1	56	GC0XM049250	3.13829
ALDH5A1	Aldehyde Dehydrogenase 5 Family Member A1	Protein Coding	P51649	56	GC06P024494	3.03499
ITGB6	Integrin Subunit Beta 6	Protein Coding	P18564	56	GC02M160099	2.99517
HCN4	Hyperpolarization Activated Cyclic Nucleotide Gated Potassium Channel 4	Protein Coding	Q9Y3Q4	56	GC15M073319	2.94675
PI4KA	Phosphatidylinositol 4-Kinase Alpha	Protein Coding	P42356	56	GC22M020707	2.9385
CYP19A1	Cytochrome P450 Family 19 Subfamily A Member 1	Protein Coding	P11511	56	GC15M051208	2.91713
GPX4	Glutathione Peroxidase 4	Protein Coding	P36969	56	GC19P001103	2.91588
KCNN4	Potassium Calcium-Activated Channel Subfamily N Member 4	Protein Coding	O15554	56	GC19M092880	2.90018
WT1	WT1 Transcription Factor	Protein Coding	P19544	56	GC11M032365	2.87735
NKX2-1	NK2 Homeobox 1	Protein Coding	P43699	56	GC14M036516	2.85603
CYP11A1	Cytochrome P450 Family 11 Subfamily A Member 1	Protein Coding	P05108	56	GC15M074337	2.85184
CACNA1D	Calcium Voltage-Gated Channel Subunit Alpha1 D	Protein Coding	Q01668	56	GC03P053328	2.84335
RIGI	RNA Sensor RIG-I	Protein Coding	O95786	56	GC09M032525	2.81692
TRPV1	Transient Receptor Potential Cation Channel Subfamily V Member 1	Protein Coding	Q8NER1	56	GC17M003565	2.81323
CAST	Calpastatin	Protein Coding	P20810	56	GC05P095975	2.76072
ANXA2	Annexin A2	Protein Coding	P07355	56	GC15M060347	2.74587
GABBR1	Gamma-Aminobutyric Acid Type B Receptor Subunit 1	Protein Coding	Q9UBS5	56	GC06M029555	2.71732
LCAT	Lecithin-Cholesterol Acyltransferase	Protein Coding	P04180	56	GC16M067939	2.69127
ERCC2	ERCC Excision Repair 2, TFIIH Core Complex Helicase Subunit	Protein Coding	P18074	56	GC19M045349	2.66509
CD46	CD46 Molecule	Protein Coding	P15529	56	GC01P207752	2.65737
SCARB1	Scavenger Receptor Class B Member 1	Protein Coding	Q8WTV0	56	GC12M124776	2.64859
ETS1	ETS Proto-Oncogene 1, Transcription Factor	Protein Coding	P14921	56	GC11M128458	2.64402
SCN10A	Sodium Voltage-Gated Channel Alpha Subunit 10	Protein Coding	Q9Y5Y9	56	GC03M038714	2.62854
DCC	DCC Netrin 1 Receptor	Protein Coding	P43146	56	GC18P052340	2.57984
SLC12A3	Solute Carrier Family 12 Member 3	Protein Coding	P55017	56	GC16P056865	2.56524
IGF2R	Insulin Like Growth Factor 2 Receptor	Protein Coding	P11717	56	GC06P159969	2.54728
ATP7B	ATPase Copper Transporting Beta	Protein Coding	P35670	56	GC13M051930	2.54527
TYRO3	TYRO3 Protein Tyrosine Kinase	Protein Coding	Q06418	56	GC15P041557	2.54492
FURIN	Furin, Paired Basic Amino Acid Cleaving Enzyme	Protein Coding	P09958	56	GC15P090868	2.54234
FCGR2B	Fc Gamma Receptor IIb	Protein Coding	P31994	56	GC01P164915	2.52733
ITGA3	Integrin Subunit Alpha 3	Protein Coding	P26006	56	GC17P050055	2.51223
LRP6	LDL Receptor Related Protein 6	Protein Coding	O75581	56	GC12M029527	2.49798
ADSL	Adenylosuccinate Lyase	Protein Coding	P30566	56	GC22P040346	2.47213
GRM5	Glutamate Metabotropic Receptor 5	Protein Coding	P41594	56	GC11M088504	2.45572
CD8A	CD8 Subunit Alpha	Protein Coding	P01732	56	GC02M086784	2.44855
MALT1	MALT1 Paracaspase	Protein Coding	Q9UDY8	56	GC18P058671	2.42905
HNRNPA1	Heterogeneous Nuclear Ribonucleoprotein A1	Protein Coding	P09651	56	GC12P054280	2.42859
STAT5A	Signal Transducer And Activator Of Transcription 5A	Protein Coding	P42229	56	GC17P042287	2.42571
PLCG1	Phospholipase C Gamma 1	Protein Coding	P19174	56	GC20P041136	2.42188
IDS	Iduronate 2-Sulfatase	Protein Coding	P22304	56	GC0XM149476	2.41951
GCH1	GTP Cyclohydrolase 1	Protein Coding	P30793	56	GC14M054842	2.41406
AQP1	Aquaporin 1 (Colton Blood Group)	Protein Coding	P29972	56	GC07P030911	2.40248
SETD2	SET Domain Containing 2, Histone Lysine Methyltransferase	Protein Coding	Q9BYW2	56	GC03M047033	2.39965
SCN9A	Sodium Voltage-Gated Channel Alpha Subunit 9	Protein Coding	Q15858	56	GC02M166195	2.38844
GZMB	Granzyme B	Protein Coding	P10144	56	GC14M024630	2.38244
KCNQ2	Potassium Voltage-Gated Channel Subfamily Q Member 2	Protein Coding	O43526	56	GC20M063400	2.30964
GABRA2	Gamma-Aminobutyric Acid Type A Receptor Subunit Alpha2	Protein Coding	P47869	56	GC04M046243	2.29586
SLC4A1	Solute Carrier Family 4 Member 1 (Diego Blood Group)	Protein Coding	P02730	56	GC17M077847	2.29586
ERN1	Endoplasmic Reticulum To Nucleus Signaling 1	Protein Coding	O75460	56	GC17M064039	2.25877
SIRT2	Sirtuin 2	Protein Coding	Q8IXJ6	56	GC19M038878	2.25634
ITGA5	Integrin Subunit Alpha 5	Protein Coding	P08648	56	GC12M055919	2.22912
PPT1	Palmitoyl-Protein Thioesterase 1	Protein Coding	P50897	56	GC01M040199	2.21974
GABRA1	Gamma-Aminobutyric Acid Type A Receptor Subunit Alpha1	Protein Coding	P14867	56	GC05P161847	2.20834
GUSB	Glucuronidase Beta	Protein Coding	P08236	56	GC07M065960	2.19241
MUC1	Mucin 1, Cell Surface Associated	Protein Coding	P15941	56	GC01M155185	2.17552
GALNS	Galactosamine (N-Acetyl)-6-Sulfatase	Protein Coding	P34059	56	GC16M088813	2.15255
IL2RG	Interleukin 2 Receptor Subunit Gamma	Protein Coding	P31785	56	GC0XM071108	2.15255
SIRT3	Sirtuin 3	Protein Coding	Q9NTG7	56	GC11M000215	2.14142
MASP1	MBL Associated Serine Protease 1	Protein Coding	P48740	56	GC03M187216	2.13844
KCNJ1	Potassium Inwardly Rectifying Channel Subfamily J Member 1	Protein Coding	P48048	56	GC11M128741	2.13568
NR1H4	Nuclear Receptor Subfamily 1 Group H Member 4	Protein Coding	Q96RI1	56	GC12P100473	2.12483
ZEB2	Zinc Finger E-Box Binding Homeobox 2	Protein Coding	O60315	56	GC02M144384	2.11952
GPI	Glucose-6-Phosphate Isomerase	Protein Coding	P06744	56	GC19P034359	2.09181
PSAP	Prosaposin	Protein Coding	P07602	56	GC10M071816	2.09164
SYNGAP1	Synaptic Ras GTPase Activating Protein 1	Protein Coding	Q96PV0	56	GC06P134914	2.09164
RPL5	Ribosomal Protein L5	Protein Coding	P46777	56	GC01P092845	2.08276
SCN3A	Sodium Voltage-Gated Channel Alpha Subunit 3	Protein Coding	Q9NY46	56	GC02M165087	2.07571
FOXO3	Forkhead Box O3	Protein Coding	O43524	56	GC06P108559	2.07363
SLC18A2	Solute Carrier Family 18 Member A2	Protein Coding	Q05940	56	GC10P117241	2.06451
AKR1B1	Aldo-Keto Reductase Family 1 Member B	Protein Coding	P15121	56	GC07M134442	2.05885
RHO	Rhodopsin	Protein Coding	P08100	56	GC03P139009	2.05317
ITGAV	Integrin Subunit Alpha V	Protein Coding	P06756	56	GC02P186589	2.04176
MAP2K4	Mitogen-Activated Protein Kinase Kinase 4	Protein Coding	P45985	56	GC17P012020	2.04176
OGG1	8-Oxoguanine DNA Glycosylase	Protein Coding	O15527	56	GC03P021488	2.04176
ACTN1	Actinin Alpha 1	Protein Coding	P12814	56	GC14M068874	2.01732
PLA2G4A	Phospholipase A2 Group IVA	Protein Coding	P47712	56	GC01P186798	2.00168
ACTA1	Actin Alpha 1, Skeletal Muscle	Protein Coding	P68133	56	GC01M230217	1.97524
OXTR	Oxytocin Receptor	Protein Coding	P30559	56	GC03M008767	1.97381
PAH	Phenylalanine Hydroxylase	Protein Coding	P00439	56	GC12M102836	1.95905
PRPS1	Phosphoribosyl Pyrophosphate Synthetase 1	Protein Coding	P60891	56	GC0XP107628	1.95905
XPO1	Exportin 1	Protein Coding	O14980	56	GC02M061445	1.95905
FUCA1	Alpha-L-Fucosidase 1	Protein Coding	P04066	56	GC01M023845	1.9588
KAT2B	Lysine Acetyltransferase 2B	Protein Coding	Q92831	56	GC03P021766	1.93648
MYB	MYB Proto-Oncogene, Transcription Factor	Protein Coding	P10242	56	GC06P135181	1.92678
SLC9A3	Solute Carrier Family 9 Member A3	Protein Coding	P48764	56	GC05M000472	1.92678
GRK2	G Protein-Coupled Receptor Kinase 2	Protein Coding	P25098	56	GC11P067266	1.90135
DLL4	Delta Like Canonical Notch Ligand 4	Protein Coding	Q9NR61	56	GC15P040929	1.89144
INPPL1	Inositol Polyphosphate Phosphatase Like 1	Protein Coding	O15357	56	GC11P072223	1.85609
ADCY1	Adenylate Cyclase 1	Protein Coding	Q08828	56	GC07P045580	1.85561
LEF1	Lymphoid Enhancer Binding Factor 1	Protein Coding	Q9UJU2	56	GC04M108047	1.84084
ENO1	Enolase 1	Protein Coding	P06733	56	GC01M008861	1.82409
FAAH	Fatty Acid Amide Hydrolase	Protein Coding	O00519	56	GC01P046394	1.80412
PLK4	Polo Like Kinase 4	Protein Coding	O00444	56	GC04P127880	1.78628
ALDH7A1	Aldehyde Dehydrogenase 7 Family Member A1	Protein Coding	P49419	56	GC05M126541	1.78557
PTK2	Protein Tyrosine Kinase 2	Protein Coding	Q05397	56	GC08M140657	1.76829
SLC2A3	Solute Carrier Family 2 Member 3	Protein Coding	P11169	56	GC12M007919	1.75521
KCNQ3	Potassium Voltage-Gated Channel Subfamily Q Member 3	Protein Coding	O43525	56	GC08M132120	1.755
TSC1	TSC Complex Subunit 1	Protein Coding	Q92574	56	GC09M132891	1.75479
TRPA1	Transient Receptor Potential Cation Channel Subfamily A Member 1	Protein Coding	O75762	56	GC08M072019	1.73576
PDP1	Pyruvate Dehydrogenase Phosphatase Catalytic Subunit 1	Protein Coding	Q9P0J1	56	GC08P093857	1.71231
AFP	Alpha Fetoprotein	Protein Coding	P02771	56	GC04P073431	1.699
PNLIP	Pancreatic Lipase	Protein Coding	P16233	56	GC10P116545	1.69639
FANCC	FA Complementation Group C	Protein Coding	Q00597	56	GC09M095099	1.68296
RPS19	Ribosomal Protein S19	Protein Coding	P39019	56	GC19P113140	1.6593
ST3GAL5	ST3 Beta-Galactoside Alpha-2,3-Sialyltransferase 5	Protein Coding	Q9UNP4	56	GC02M085839	1.63809
PTPRJ	Protein Tyrosine Phosphatase Receptor Type J	Protein Coding	Q12913	56	GC11P048014	1.59962
CPE	Carboxypeptidase E	Protein Coding	P16870	56	GC04P165361	1.57073
PRKAB1	Protein Kinase AMP-Activated Non-Catalytic Subunit Beta 1	Protein Coding	Q9Y478	56	GC12P119667	1.5686
CAPN2	Calpain 2	Protein Coding	P17655	56	GC01P223701	1.56344
MEF2C	Myocyte Enhancer Factor 2C	Protein Coding	Q06413	56	GC05M088718	1.54133
MECOM	MDS1 And EVI1 Complex Locus	Protein Coding	Q03112	56	GC03M169083	1.52634
CALCR	Calcitonin Receptor	Protein Coding	P30988	56	GC07M093424	1.52026
MAPK7	Mitogen-Activated Protein Kinase 7	Protein Coding	Q13164	56	GC17P111585	1.52026
PCK1	Phosphoenolpyruvate Carboxykinase 1	Protein Coding	P35558	56	GC20P057561	1.52026
CHRM2	Cholinergic Receptor Muscarinic 2	Protein Coding	P08172	56	GC07P136868	1.49427
TAP1	Transporter 1, ATP Binding Cassette Subfamily B Member	Protein Coding	Q03518	56	GC06M093850	1.49427
KEAP1	Kelch Like ECH Associated Protein 1	Protein Coding	Q14145	56	GC19M010486	1.48749
CAD	Carbamoyl-Phosphate Synthetase 2, Aspartate Transcarbamylase, And Dihydroorotase	Protein Coding	P27708	56	GC02P027217	1.48293
KMT2A	Lysine Methyltransferase 2A	Protein Coding	Q03164	56	GC11P118436	1.48293
UBE2I	Ubiquitin Conjugating Enzyme E2 I	Protein Coding	P63279	56	GC16P080184	1.48293
WEE1	WEE1 G2 Checkpoint Kinase	Protein Coding	P30291	56	GC11P009573	1.48293
CYLD	CYLD Lysine 63 Deubiquitinase	Protein Coding	Q9NQC7	56	GC16P050742	1.46979
ABCA3	ATP Binding Cassette Subfamily A Member 3	Protein Coding	Q99758	56	GC16M002275	1.45355
CTCF	CCCTC-Binding Factor	Protein Coding	P49711	56	GC16P082860	1.45355
GABRA5	Gamma-Aminobutyric Acid Type A Receptor Subunit Alpha5	Protein Coding	P31644	56	GC15P026866	1.45355
GNRHR	Gonadotropin Releasing Hormone Receptor	Protein Coding	P30968	56	GC04M067737	1.45355
MAP2K3	Mitogen-Activated Protein Kinase Kinase 3	Protein Coding	P46734	56	GC17P111656	1.45355
PLCB1	Phospholipase C Beta 1	Protein Coding	Q9NQ66	56	GC20P008077	1.45355
YWHAG	Tyrosine 3-Monooxygenase/Tryptophan 5-Monooxygenase Activation Protein Gamma	Protein Coding	P61981	56	GC07M078603	1.45355
FYN	FYN Proto-Oncogene, Src Family Tyrosine Kinase	Protein Coding	P06241	56	GC06M111660	1.4504
PPP2R1A	Protein Phosphatase 2 Scaffold Subunit Aalpha	Protein Coding	P30153	56	GC19P113566	1.4504
SLC6A9	Solute Carrier Family 6 Member 9	Protein Coding	P48067	56	GC01M043991	1.4504
APAF1	Apoptotic Peptidase Activating Factor 1	Protein Coding	O14727	56	GC12P098645	1.42052
BAP1	BRCA1 Associated Protein 1	Protein Coding	Q92560	56	GC03M052401	1.40499
DCTN1	Dynactin Subunit 1	Protein Coding	Q14203	56	GC02M074361	1.40357
FSHR	Follicle Stimulating Hormone Receptor	Protein Coding	P23945	56	GC02M048962	1.40357
GOT2	Glutamic-Oxaloacetic Transaminase 2	Protein Coding	P00505	56	GC16M058707	1.40357
L1CAM	L1 Cell Adhesion Molecule	Protein Coding	P32004	56	GC0XM153864	1.40357
DMPK	DM1 Protein Kinase	Protein Coding	Q09013	56	GC19M045769	1.40206
GPHN	Gephyrin	Protein Coding	Q9NQX3	56	GC14P066507	1.40206
ALDH1A1	Aldehyde Dehydrogenase 1 Family Member A1	Protein Coding	P00352	56	GC09M072900	1.37218
FGF10	Fibroblast Growth Factor 10	Protein Coding	O15520	56	GC05M044874	1.37218
NPR2	Natriuretic Peptide Receptor 2	Protein Coding	P20594	56	GC09P057122	1.36131
DLD	Dihydrolipoamide Dehydrogenase	Protein Coding	P09622	56	GC07P107906	1.30875
ADCY5	Adenylate Cyclase 5	Protein Coding	O95622	56	GC03M123282	1.28536
DDX3X	DEAD-Box Helicase 3 X-Linked	Protein Coding	O00571	56	GC0XP041333	1.28536
IRF7	Interferon Regulatory Factor 7	Protein Coding	Q92985	56	GC11M000612	1.28536
MC1R	Melanocortin 1 Receptor	Protein Coding	Q01726	56	GC16P089912	1.28536
SORD	Sorbitol Dehydrogenase	Protein Coding	Q00796	56	GC15P045023	1.28536
TCF4	Transcription Factor 4	Protein Coding	P15884	56	GC18M055222	1.28536
TUBB4A	Tubulin Beta 4A Class IVa	Protein Coding	P04350	56	GC19M091894	1.28536
YY1	YY1 Transcription Factor	Protein Coding	P25490	56	GC14P100238	1.28536
TGM2	Transglutaminase 2	Protein Coding	P21980	56	GC20M038127	1.26094
CTSL	Cathepsin L	Protein Coding	P07711	56	GC09P087725	1.25549
EPCAM	Epithelial Cell Adhesion Molecule	Protein Coding	P16422	56	GC02P047345	1.25549
PDHA1	Pyruvate Dehydrogenase E1 Subunit Alpha 1	Protein Coding	P08559	56	GC0XP019343	1.20212
YAP1	Yes1 Associated Transcriptional Regulator	Protein Coding	P46937	56	GC11P102110	1.20212
AQP5	Aquaporin 5	Protein Coding	P55064	56	GC12P049961	1.16503
EIF4G1	Eukaryotic Translation Initiation Factor 4 Gamma 1	Protein Coding	Q04637	56	GC03P184314	1.16503
FKBP1A	FKBP Prolyl Isomerase 1A	Protein Coding	P62942	56	GC20M001369	1.16503
HSF1	Heat Shock Transcription Factor 1	Protein Coding	Q00613	56	GC08P144291	1.16503
HSPA9	Heat Shock Protein Family A (Hsp70) Member 9	Protein Coding	P38646	56	GC05M138554	1.16503
PRKCE	Protein Kinase C Epsilon	Protein Coding	Q02156	56	GC02P045651	1.16503
SLC16A1	Solute Carrier Family 16 Member 1	Protein Coding	P53985	56	GC01M113100	1.16503
SLC29A1	Solute Carrier Family 29 Member 1 (Augustine Blood Group)	Protein Coding	Q99808	56	GC06P044219	1.16503
ADORA2B	Adenosine A2b Receptor	Protein Coding	P29275	56	GC17P111403	1.1167
CCNB1	Cyclin B1	Protein Coding	P14635	56	GC05P069167	1.1167
CSNK1E	Casein Kinase 1 Epsilon	Protein Coding	P49674	56	GC22M077360	1.1167
CTH	Cystathionine Gamma-Lyase	Protein Coding	P32929	56	GC01P070411	1.1167
NFATC1	Nuclear Factor Of Activated T Cells 1	Protein Coding	O95644	56	GC18P079395	1.1167
PAK2	P21 (RAC1) Activated Kinase 2	Protein Coding	Q13177	56	GC03P196739	1.1167
PRMT1	Protein Arginine Methyltransferase 1	Protein Coding	Q99873	56	GC19P049675	1.1167
TUBA4A	Tubulin Alpha 4a	Protein Coding	P68366	56	GC02M219249	1.1167
VRK1	VRK Serine/Threonine Kinase 1	Protein Coding	Q99986	56	GC14P096797	1.1167
FGB	Fibrinogen Beta Chain	Protein Coding	P02675	55	GC04P154685	26.1777
APOB	Apolipoprotein B	Protein Coding	P04114	55	GC02M020956	25.1499
COL4A2	Collagen Type IV Alpha 2 Chain	Protein Coding	P08572	55	GC13P110305	20.6856
THBD	Thrombomodulin	Protein Coding	P07204	55	GC20M023026	11.771
ITGA2	Integrin Subunit Alpha 2	Protein Coding	P17301	55	GC05P052989	11.4521
PITX2	Paired Like Homeodomain 2	Protein Coding	Q99697	55	GC04M110617	11.1828
ADIPOQ	Adiponectin, C1Q And Collagen Domain Containing	Protein Coding	Q15848	55	GC03P186842	10.872
MYH11	Myosin Heavy Chain 11	Protein Coding	P35749	55	GC16M020946	10.6346
VCAM1	Vascular Cell Adhesion Molecule 1	Protein Coding	P19320	55	GC01P100719	10.2386
CETP	Cholesteryl Ester Transfer Protein	Protein Coding	P11597	55	GC16P056961	9.21783
CYP2C9	Cytochrome P450 Family 2 Subfamily C Member 9	Protein Coding	P11712	55	GC10P094938	8.98353
CTSA	Cathepsin A	Protein Coding	P10619	55	GC20P045890	8.91234
CYP11B2	Cytochrome P450 Family 11 Subfamily B Member 2	Protein Coding	P19099	55	GC08M142910	8.85794
PMM2	Phosphomannomutase 2	Protein Coding	O15305	55	GC16P008788	8.80707
PIK3C2A	Phosphatidylinositol-4-Phosphate 3-Kinase Catalytic Subunit Type 2 Alpha	Protein Coding	O00443	55	GC11M017940	8.4824
IL4	Interleukin 4	Protein Coding	P05112	55	GC05P132673	8.42255
DIAPH1	Diaphanous Related Formin 1	Protein Coding	O60610	55	GC05M141516	8.19853
SH2B3	SH2B Adaptor Protein 3	Protein Coding	Q9UQQ2	55	GC12P111405	8.15201
UCP2	Uncoupling Protein 2	Protein Coding	P55851	55	GC11M073974	7.88156
MECP2	Methyl-CpG Binding Protein 2	Protein Coding	P51608	55	GC0XM154021	7.85622
GNB3	G Protein Subunit Beta 3	Protein Coding	P16520	55	GC12P006839	7.78478
MMP12	Matrix Metallopeptidase 12	Protein Coding	P39900	55	GC11M102862	7.72308
MYBPC3	Myosin Binding Protein C3	Protein Coding	Q14896	55	GC11M125005	7.54059
COL5A1	Collagen Type V Alpha 1 Chain	Protein Coding	P20908	55	GC09P134641	7.39615
LEP	Leptin	Protein Coding	P41159	55	GC07P128241	7.26378
F2R	Coagulation Factor II Thrombin Receptor	Protein Coding	P25116	55	GC05P076716	7.15824
GATA6	GATA Binding Protein 6	Protein Coding	Q92908	55	GC18P022169	7.09689
SCN2B	Sodium Voltage-Gated Channel Beta Subunit 2	Protein Coding	O60939	55	GC11M126500	6.75474
EPHX2	Epoxide Hydrolase 2	Protein Coding	P34913	55	GC08P027490	6.44753
HLA-DRB1	Major Histocompatibility Complex, Class II, DR Beta 1	Protein Coding	P01911	55	GC06M093834	6.28625
HNF1A	HNF1 Homeobox A	Protein Coding	P20823	55	GC12P120978	6.26141
MC4R	Melanocortin 4 Receptor	Protein Coding	P32245	55	GC18M060371	6.16822
CYBA	Cytochrome B-245 Alpha Chain	Protein Coding	P13498	55	GC16M088643	6.01363
IL4R	Interleukin 4 Receptor	Protein Coding	P24394	55	GC16P081249	5.97047
PTGS1	Prostaglandin-Endoperoxide Synthase 1	Protein Coding	P23219	55	GC09P122370	5.95572
NR3C2	Nuclear Receptor Subfamily 3 Group C Member 2	Protein Coding	P08235	55	GC04M148078	5.9431
MYH6	Myosin Heavy Chain 6	Protein Coding	P13533	55	GC14M023381	5.86932
AGER	Advanced Glycosylation End-Product Specific Receptor	Protein Coding	Q15109	55	GC06M032180	5.85934
IGFBP3	Insulin Like Growth Factor Binding Protein 3	Protein Coding	P17936	55	GC07M045912	5.68829
KCNJ3	Potassium Inwardly Rectifying Channel Subfamily J Member 3	Protein Coding	P48549	55	GC02P154698	5.63728
SERPIND1	Serpin Family D Member 1	Protein Coding	P05546	55	GC22P069984	5.58822
PTPN22	Protein Tyrosine Phosphatase Non-Receptor Type 22	Protein Coding	Q9Y2R2	55	GC01M113813	5.54819
PPARGC1A	PPARG Coactivator 1 Alpha	Protein Coding	Q9UBK2	55	GC04M023755	5.46334
SERPINI1	Serpin Family I Member 1	Protein Coding	Q99574	55	GC03P167735	5.38794
MBL2	Mannose Binding Lectin 2	Protein Coding	P11226	55	GC10M052760	5.34407
FTO	FTO Alpha-Ketoglutarate Dependent Dioxygenase	Protein Coding	Q9C0B1	55	GC16P082352	5.25464
BECN1	Beclin 1	Protein Coding	Q14457	55	GC17M042810	5.15655
C1R	Complement C1r	Protein Coding	P00736	55	GC12M029317	5.05502
FGF23	Fibroblast Growth Factor 23	Protein Coding	Q9GZV9	55	GC12M004368	4.96086
BMP7	Bone Morphogenetic Protein 7	Protein Coding	P18075	55	GC20M057168	4.95334
PLA2G2A	Phospholipase A2 Group IIA	Protein Coding	P14555	55	GC01M019975	4.85319
DCX	Doublecortin	Protein Coding	O43602	55	GC0XM111293	4.8485
HSPA1A	Heat Shock Protein Family A (Hsp70) Member 1A	Protein Coding	P0DMV8	55	GC06P134838	4.846
NCF1	Neutrophil Cytosolic Factor 1	Protein Coding	P14598	55	GC07P086277	4.84463
IL2	Interleukin 2	Protein Coding	P60568	55	GC04M122451	4.84267
GLP1R	Glucagon Like Peptide 1 Receptor	Protein Coding	P43220	55	GC06P039048	4.78349
IDO1	Indoleamine 2,3-Dioxygenase 1	Protein Coding	P14902	55	GC08P040225	4.76963
RBPJ	Recombination Signal Binding Protein For Immunoglobulin Kappa J Region	Protein Coding	Q06330	55	GC04P026105	4.72771
PLIN1	Perilipin 1	Protein Coding	O60240	55	GC15M089664	4.67184
IRF5	Interferon Regulatory Factor 5	Protein Coding	Q13568	55	GC07P128937	4.55033
CYP2C8	Cytochrome P450 Family 2 Subfamily C Member 8	Protein Coding	P10632	55	GC10M095038	4.44411
CNR1	Cannabinoid Receptor 1	Protein Coding	P21554	55	GC06M088139	4.40363
IL5RA	Interleukin 5 Receptor Subunit Alpha	Protein Coding	Q01344	55	GC03M003066	4.35869
HTR1A	5-Hydroxytryptamine Receptor 1A	Protein Coding	P08908	55	GC05M063960	4.28389
SLC19A1	Solute Carrier Family 19 Member 1	Protein Coding	P41440	55	GC21M045493	4.27411
NAMPT	Nicotinamide Phosphoribosyltransferase	Protein Coding	P43490	55	GC07M106248	4.20635
KITLG	KIT Ligand	Protein Coding	P21583	55	GC12M088492	4.14989
OTC	Ornithine Transcarbamylase	Protein Coding	P00480	55	GC0XP038335	4.12817
SLC2A4	Solute Carrier Family 2 Member 4	Protein Coding	P14672	55	GC17P111162	4.11841
GHR	Growth Hormone Receptor	Protein Coding	P10912	55	GC05P042429	4.05992
MTHFD1	Methylenetetrahydrofolate Dehydrogenase, Cyclohydrolase And Formyltetrahydrofolate Synthetase 1	Protein Coding	P11586	55	GC14P064388	3.9914
SLC6A2	Solute Carrier Family 6 Member 2	Protein Coding	P23975	55	GC16P082398	3.97296
CSF3R	Colony Stimulating Factor 3 Receptor	Protein Coding	Q99062	55	GC01M036466	3.85201
ATRX	ATRX Chromatin Remodeler	Protein Coding	P46100	55	GC0XM077504	3.8345
CRYAB	Crystallin Alpha B	Protein Coding	P02511	55	GC11M111908	3.81625
SYP	Synaptophysin	Protein Coding	P08247	55	GC0XM049187	3.75385
PCCA	Propionyl-CoA Carboxylase Subunit Alpha	Protein Coding	P05165	55	GC13P100089	3.71487
SMARCAL1	SWI/SNF Related, Matrix Associated, Actin Dependent Regulator Of Chromatin, Subfamily A Like 1	Protein Coding	Q9NZC9	55	GC02P216412	3.68926
FCGR3A	Fc Gamma Receptor IIIa	Protein Coding	P08637	55	GC01M161541	3.67066
USP8	Ubiquitin Specific Peptidase 8	Protein Coding	P40818	55	GC15P050424	3.57923
SLCO1B1	Solute Carrier Organic Anion Transporter Family Member 1B1	Protein Coding	Q9Y6L6	55	GC12P039359	3.56486
XBP1	X-Box Binding Protein 1	Protein Coding	P17861	55	GC22M028794	3.4478
NEDD4L	NEDD4 Like E3 Ubiquitin Protein Ligase	Protein Coding	Q96PU5	55	GC18P058044	3.37895
CD59	CD59 Molecule (CD59 Blood Group)	Protein Coding	P13987	55	GC11M033717	3.37414
CDH5	Cadherin 5	Protein Coding	P33151	55	GC16P066366	3.34316
IRF1	Interferon Regulatory Factor 1	Protein Coding	P10914	55	GC05M132440	3.33043
SLC6A1	Solute Carrier Family 6 Member 1	Protein Coding	P30531	55	GC03P021541	3.32036
RYR2	Ryanodine Receptor 2	Protein Coding	Q92736	55	GC01P237042	3.30262
GATA1	GATA Binding Protein 1	Protein Coding	P15976	55	GC0XP048786	3.2539
GJB1	Gap Junction Protein Beta 1	Protein Coding	P08034	55	GC0XP071212	3.25229
AMPD1	Adenosine Monophosphate Deaminase 1	Protein Coding	P23109	55	GC01M114673	3.24042
GLDC	Glycine Decarboxylase	Protein Coding	P23378	55	GC09M006522	3.1995
STAT4	Signal Transducer And Activator Of Transcription 4	Protein Coding	Q14765	55	GC02M191029	3.15997
SP1	Sp1 Transcription Factor	Protein Coding	P08047	55	GC12P053380	3.14821
ITGAL	Integrin Subunit Alpha L	Protein Coding	P20701	55	GC16P030472	3.10484
TLR5	Toll Like Receptor 5	Protein Coding	O60602	55	GC01M223109	3.08504
SLC22A5	Solute Carrier Family 22 Member 5	Protein Coding	O76082	55	GC05P132369	3.07879
CYP24A1	Cytochrome P450 Family 24 Subfamily A Member 1	Protein Coding	Q07973	55	GC20M054153	3.0779
NPR1	Natriuretic Peptide Receptor 1	Protein Coding	P16066	55	GC01P164450	3.07142
MAP4K4	Mitogen-Activated Protein Kinase Kinase Kinase Kinase 4	Protein Coding	O95819	55	GC02P101696	3.01026
NR1H3	Nuclear Receptor Subfamily 1 Group H Member 3	Protein Coding	Q13133	55	GC11P047248	2.96753
CFI	Complement Factor I	Protein Coding	P05156	55	GC04M109732	2.95018
WNT3	Wnt Family Member 3	Protein Coding	P56703	55	GC17M046762	2.93489
MAG	Myelin Associated Glycoprotein	Protein Coding	P20916	55	GC19P035292	2.92682
CACNA2D1	Calcium Voltage-Gated Channel Auxiliary Subunit Alpha2delta 1	Protein Coding	P54289	55	GC07M081946	2.92642
ADRA2A	Adrenoceptor Alpha 2A	Protein Coding	P08913	55	GC10P111077	2.88698
CSTB	Cystatin B	Protein Coding	P04080	55	GC21M043772	2.88136
ACTN2	Actinin Alpha 2	Protein Coding	P35609	55	GC01P236686	2.83922
ISG15	ISG15 Ubiquitin Like Modifier	Protein Coding	P05161	55	GC01P001001	2.81692
ITPR3	Inositol 1,4,5-Trisphosphate Receptor Type 3	Protein Coding	Q14573	55	GC06P033620	2.81269
FLNB	Filamin B	Protein Coding	O75369	55	GC03P058008	2.79358
CACNB2	Calcium Voltage-Gated Channel Auxiliary Subunit Beta 2	Protein Coding	Q08289	55	GC10P018141	2.76056
RXRB	Retinoid X Receptor Beta	Protein Coding	P28702	55	GC06M033193	2.75602
CYP2E1	Cytochrome P450 Family 2 Subfamily E Member 1	Protein Coding	P05181	55	GC10P133520	2.75521
BIN1	Bridging Integrator 1	Protein Coding	O00499	55	GC02M127048	2.73732
ACP5	Acid Phosphatase 5, Tartrate Resistant	Protein Coding	P13686	55	GC19M011574	2.72699
GP9	Glycoprotein IX Platelet	Protein Coding	P14770	55	GC03P139003	2.71442
PCCB	Propionyl-CoA Carboxylase Subunit Beta	Protein Coding	P05166	55	GC03P136250	2.67212
KLK1	Kallikrein 1	Protein Coding	P06870	55	GC19M050819	2.67166
NEU1	Neuraminidase 1	Protein Coding	Q99519	55	GC06M031857	2.66975
RASA1	RAS P21 Protein Activator 1	Protein Coding	P20936	55	GC05P087267	2.65565
HMGA1	High Mobility Group AT-Hook 1	Protein Coding	P17096	55	GC06P134947	2.64402
SIGMAR1	Sigma Non-Opioid Intracellular Receptor 1	Protein Coding	Q99720	55	GC09M034634	2.62436
BIRC5	Baculoviral IAP Repeat Containing 5	Protein Coding	O15392	55	GC17P078214	2.60999
TRAF3	TNF Receptor Associated Factor 3	Protein Coding	Q13114	55	GC14P115798	2.5745
TXN	Thioredoxin	Protein Coding	P10599	55	GC09M110243	2.54745
NPHS1	NPHS1 Adhesion Molecule, Nephrin	Protein Coding	O60500	55	GC19M035825	2.54253
ADCY3	Adenylate Cyclase 3	Protein Coding	O60266	55	GC02M024819	2.52733
GPD2	Glycerol-3-Phosphate Dehydrogenase 2	Protein Coding	P43304	55	GC02P156408	2.52733
MSTN	Myostatin	Protein Coding	O14793	55	GC02M190055	2.47288
TRPV6	Transient Receptor Potential Cation Channel Subfamily V Member 6	Protein Coding	Q9H1D0	55	GC07M142871	2.46097
TFAP2A	Transcription Factor AP-2 Alpha	Protein Coding	P05549	55	GC06M010393	2.44533
GFPT1	Glutamine--Fructose-6-Phosphate Transaminase 1	Protein Coding	Q06210	55	GC02M069319	2.43074
CTBP1	C-Terminal Binding Protein 1	Protein Coding	Q13363	55	GC04M001211	2.42905
KLF4	KLF Transcription Factor 4	Protein Coding	O43474	55	GC09M107484	2.41406
TAF1	TATA-Box Binding Protein Associated Factor 1	Protein Coding	P21675	55	GC0XP071366	2.41406
EPHA3	EPH Receptor A3	Protein Coding	P29320	55	GC03P089077	2.38885
TMPO	Thymopoietin	Protein Coding	P42166	55	GC12P098515	2.38567
ENPEP	Glutamyl Aminopeptidase	Protein Coding	Q07075	55	GC04P110365	2.38533
SEMA3A	Semaphorin 3A	Protein Coding	Q14563	55	GC07M083955	2.38196
GAMT	Guanidinoacetate N-Methyltransferase	Protein Coding	Q14353	55	GC19M001397	2.37117
SERPING1	Serpin Family G Member 1	Protein Coding	P05155	55	GC11P057597	2.34874
MAPK10	Mitogen-Activated Protein Kinase 10	Protein Coding	P53779	55	GC04M085990	2.32713
SMAD9	SMAD Family Member 9	Protein Coding	O15198	55	GC13M036844	2.30964
FBLN5	Fibulin 5	Protein Coding	Q9UBX5	55	GC14M091869	2.30583
TRPC3	Transient Receptor Potential Cation Channel Subfamily C Member 3	Protein Coding	Q13507	55	GC04M121879	2.29896
HADH	Hydroxyacyl-CoA Dehydrogenase	Protein Coding	Q16836	55	GC04P107989	2.29586
TRAF6	TNF Receptor Associated Factor 6	Protein Coding	Q9Y4K3	55	GC11M036467	2.28865
ACADM	Acyl-CoA Dehydrogenase Medium Chain	Protein Coding	P11310	55	GC01P075724	2.28572
KCNA2	Potassium Voltage-Gated Channel Subfamily A Member 2	Protein Coding	P16389	55	GC01M110519	2.26068
MVK	Mevalonate Kinase	Protein Coding	Q03426	55	GC12P109573	2.25877
ABCB11	ATP Binding Cassette Subfamily B Member 11	Protein Coding	O95342	55	GC02M168922	2.25448
FES	FES Proto-Oncogene, Tyrosine Kinase	Protein Coding	P07332	55	GC15P090883	2.20931
KYNU	Kynureninase	Protein Coding	Q16719	55	GC02P142877	2.17659
CTSS	Cathepsin S	Protein Coding	P25774	55	GC01M150730	2.16644
MAX	MYC Associated Factor X	Protein Coding	P61244	55	GC14M065312	2.1631
GHSR	Growth Hormone Secretagogue Receptor	Protein Coding	Q92847	55	GC03M172443	2.16167
FLI1	Fli-1 Proto-Oncogene, ETS Transcription Factor	Protein Coding	Q01543	55	GC11P128686	2.15846
NOTCH4	Notch Receptor 4	Protein Coding	Q99466	55	GC06M093816	2.15237
CLDN1	Claudin 1	Protein Coding	O95832	55	GC03M190305	2.13844
ARSB	Arylsulfatase B	Protein Coding	P15848	55	GC05M078777	2.1364
KCNJ6	Potassium Inwardly Rectifying Channel Subfamily J Member 6	Protein Coding	P48051	55	GC21M037607	2.12102
FH	Fumarate Hydratase	Protein Coding	P07954	55	GC01M241499	2.11948
ACAN	Aggrecan	Protein Coding	P16112	55	GC15P158208	2.11918
NR4A1	Nuclear Receptor Subfamily 4 Group A Member 1	Protein Coding	P22736	55	GC12P052022	2.11632
C1S	Complement C1s	Protein Coding	P09871	55	GC12P038999	2.11285
ADRA1A	Adrenoceptor Alpha 1A	Protein Coding	P35348	55	GC08M026747	2.09422
FOXA2	Forkhead Box A2	Protein Coding	Q9Y261	55	GC20M022581	2.09389
ACTG1	Actin Gamma 1	Protein Coding	P63261	55	GC17M081509	2.09112
CYP27B1	Cytochrome P450 Family 27 Subfamily B Member 1	Protein Coding	O15528	55	GC12M059355	2.06451
DVL1	Dishevelled Segment Polarity Protein 1	Protein Coding	O14640	55	GC01M001335	2.01049
PSMB9	Proteasome 20S Subunit Beta 9	Protein Coding	P28065	55	GC06P134855	2.00328
PRKAA1	Protein Kinase AMP-Activated Catalytic Subunit Alpha 1	Protein Coding	Q13131	55	GC05M040759	1.98314
AQP2	Aquaporin 2	Protein Coding	P41181	55	GC12P049950	1.97381
CFB	Complement Factor B	Protein Coding	P00751	55	GC06P031945	1.97381
WNT3A	Wnt Family Member 3A	Protein Coding	P56704	55	GC01P231350	1.9734
WNT7A	Wnt Family Member 7A	Protein Coding	O00755	55	GC03M026202	1.9734
CYP27A1	Cytochrome P450 Family 27 Subfamily A Member 1	Protein Coding	Q02318	55	GC02P218781	1.96405
LMNB1	Lamin B1	Protein Coding	P20700	55	GC05P126776	1.95905
PC	Pyruvate Carboxylase	Protein Coding	P11498	55	GC11M066848	1.95905
CD38	CD38 Molecule	Protein Coding	P28907	55	GC04P024672	1.94781
GNA11	G Protein Subunit Alpha 11	Protein Coding	P29992	55	GC19P003094	1.94781
PTHLH	Parathyroid Hormone Like Hormone	Protein Coding	P12272	55	GC12M029767	1.94291
RUNX2	RUNX Family Transcription Factor 2	Protein Coding	Q13950	55	GC06P135072	1.94103
DDIT3	DNA Damage Inducible Transcript 3	Protein Coding	P35638	55	GC12M057516	1.93333
THBS2	Thrombospondin 2	Protein Coding	P35442	55	GC06M169215	1.92991
PRF1	Perforin 1	Protein Coding	P14222	55	GC10M070597	1.92678
PRKAR1B	Protein Kinase CAMP-Dependent Type I Regulatory Subunit Beta	Protein Coding	P31321	55	GC07M000549	1.92678
HADHA	Hydroxyacyl-CoA Dehydrogenase Trifunctional Multienzyme Complex Subunit Alpha	Protein Coding	P40939	55	GC02M026190	1.88931
DLST	Dihydrolipoamide S-Succinyltransferase	Protein Coding	P36957	55	GC14P074881	1.88792
NEDD4	NEDD4 E3 Ubiquitin Protein Ligase	Protein Coding	P46934	55	GC15M055826	1.88499
ATXN3	Ataxin 3	Protein Coding	P54252	55	GC14M119747	1.87335
PINK1	PTEN Induced Kinase 1	Protein Coding	Q9BXM7	55	GC01P041392	1.87335
APRT	Adenine Phosphoribosyltransferase	Protein Coding	P07741	55	GC16M088810	1.85711
KCND3	Potassium Voltage-Gated Channel Subfamily D Member 3	Protein Coding	Q9UK17	55	GC01M111770	1.85711
KCNK9	Potassium Two Pore Domain Channel Subfamily K Member 9	Protein Coding	Q9NPC2	55	GC08M139585	1.85711
LYZ	Lysozyme	Protein Coding	P61626	55	GC12P069348	1.85609
SMAD6	SMAD Family Member 6	Protein Coding	O43541	55	GC15P066702	1.84937
HYAL1	Hyaluronidase 1	Protein Coding	Q12794	55	GC03M050299	1.83873
CAMK2D	Calcium/Calmodulin Dependent Protein Kinase II Delta	Protein Coding	Q13557	55	GC04M113418	1.83646
SLC2A9	Solute Carrier Family 2 Member 9	Protein Coding	Q9NRM0	55	GC04M009772	1.82409
LIPE	Lipase E, Hormone Sensitive Type	Protein Coding	Q05469	55	GC19M042401	1.81497
CSK	C-Terminal Src Kinase	Protein Coding	P41240	55	GC15P074782	1.81171
BMP2	Bone Morphogenetic Protein 2	Protein Coding	P12643	55	GC20P006767	1.80179
LPIN1	Lipin 1	Protein Coding	Q14693	55	GC02P011677	1.78011
COMP	Cartilage Oligomeric Matrix Protein	Protein Coding	P49747	55	GC19M092422	1.77575
DHODH	Dihydroorotate Dehydrogenase (Quinone)	Protein Coding	Q02127	55	GC16P072008	1.76829
CACNB4	Calcium Voltage-Gated Channel Auxiliary Subunit Beta 4	Protein Coding	O00305	55	GC02M151832	1.755
KRT8	Keratin 8	Protein Coding	P05787	55	GC12M052897	1.755
CASP2	Caspase 2	Protein Coding	P42575	55	GC07P157914	1.75479
PAFAH1B1	Platelet Activating Factor Acetylhydrolase 1b Regulatory Subunit 1	Protein Coding	P43034	55	GC17P002593	1.75479
EHMT2	Euchromatic Histone Lysine Methyltransferase 2	Protein Coding	Q96KQ7	55	GC06M031879	1.73891
FAH	Fumarylacetoacetate Hydrolase	Protein Coding	P16930	55	GC15P080152	1.73891
LBR	Lamin B Receptor	Protein Coding	Q14739	55	GC01M225401	1.73891
RPSA	Ribosomal Protein SA	Protein Coding	P08865	55	GC03P039406	1.73891
YWHAB	Tyrosine 3-Monooxygenase/Tryptophan 5-Monooxygenase Activation Protein Beta	Protein Coding	P31946	55	GC20P044885	1.73891
YWHAQ	Tyrosine 3-Monooxygenase/Tryptophan 5-Monooxygenase Activation Protein Theta	Protein Coding	P27348	55	GC02M009583	1.73891
PLA2G6	Phospholipase A2 Group VI	Protein Coding	O60733	55	GC22M078732	1.72766
CDH11	Cadherin 11	Protein Coding	P55287	55	GC16M064943	1.71632
PROM1	Prominin 1	Protein Coding	O43490	55	GC04M015965	1.7131
MS4A1	Membrane Spanning 4-Domains A1	Protein Coding	P11836	55	GC11P088664	1.70903
COL18A1	Collagen Type XVIII Alpha 1 Chain	Protein Coding	P39060	55	GC21P045405	1.70588
KCNJ10	Potassium Inwardly Rectifying Channel Subfamily J Member 10	Protein Coding	P78508	55	GC01M159998	1.699
FANCD2	FA Complementation Group D2	Protein Coding	Q9BXW9	55	GC03P010026	1.69076
SMARCB1	SWI/SNF Related, Matrix Associated, Actin Dependent Regulator Of Chromatin, Subfamily B, Member 1	Protein Coding	Q12824	55	GC22P023786	1.69036
GNAI2	G Protein Subunit Alpha I2	Protein Coding	P04899	55	GC03P050226	1.6807
A2M	Alpha-2-Macroglobulin	Protein Coding	P01023	55	GC12M009067	1.64102
MDH2	Malate Dehydrogenase 2	Protein Coding	P40926	55	GC07P076048	1.63838
ABAT	4-Aminobutyrate Aminotransferase	Protein Coding	P80404	55	GC16P008674	1.63809
HCN1	Hyperpolarization Activated Cyclic Nucleotide Gated Potassium Channel 1	Protein Coding	O60741	55	GC05M045260	1.63809
SLC6A8	Solute Carrier Family 6 Member 8	Protein Coding	P48029	55	GC0XP153690	1.63809
GFRA1	GDNF Family Receptor Alpha 1	Protein Coding	P56159	55	GC10M116056	1.61858
FGR	FGR Proto-Oncogene, Src Family Tyrosine Kinase	Protein Coding	P09769	55	GC01M031144	1.61096
ABCB4	ATP Binding Cassette Subfamily B Member 4	Protein Coding	P21439	55	GC07M087365	1.60607
CA9	Carbonic Anhydrase 9	Protein Coding	Q16790	55	GC09P035673	1.57024
HTRA2	HtrA Serine Peptidase 2	Protein Coding	O43464	55	GC02P074529	1.5686
SLC4A4	Solute Carrier Family 4 Member 4	Protein Coding	Q9Y6R1	55	GC04P071063	1.5686
ADORA2A	Adenosine A2a Receptor	Protein Coding	P29274	55	GC22P024417	1.56423
CTNNA1	Catenin Alpha 1	Protein Coding	P35221	55	GC05P138682	1.56423
HCFC1	Host Cell Factor C1	Protein Coding	P51610	55	GC0XM153947	1.56401
HDAC8	Histone Deacetylase 8	Protein Coding	Q9BY41	55	GC0XM072329	1.56401
VEGFC	Vascular Endothelial Growth Factor C	Protein Coding	P49767	55	GC04M176683	1.56344
ANXA1	Annexin A1	Protein Coding	P04083	55	GC09P073151	1.5463
P2RX7	Purinergic Receptor P2X 7	Protein Coding	Q99572	55	GC12P133258	1.5463
BARD1	BRCA1 Associated RING Domain 1	Protein Coding	Q99728	55	GC02M214725	1.52634
ACTN4	Actinin Alpha 4	Protein Coding	O43707	55	GC19P038647	1.52026
SLC5A1	Solute Carrier Family 5 Member 1	Protein Coding	P13866	55	GC22P032043	1.52026
VIPR1	Vasoactive Intestinal Peptide Receptor 1	Protein Coding	P32241	55	GC03P042490	1.52026
KLK3	Kallikrein Related Peptidase 3	Protein Coding	P07288	55	GC19P050854	1.51876
HK2	Hexokinase 2	Protein Coding	P52789	55	GC02P074947	1.49427
PTPN2	Protein Tyrosine Phosphatase Non-Receptor Type 2	Protein Coding	P17706	55	GC18M033992	1.49427
TOR1A	Torsin Family 1 Member A	Protein Coding	O14656	55	GC09M129812	1.49427
TNFRSF11A	TNF Receptor Superfamily Member 11a	Protein Coding	Q9Y6Q6	55	GC18P062325	1.48749
BRD4	Bromodomain Containing 4	Protein Coding	O60885	55	GC19M092256	1.48293
KDM3B	Lysine Demethylase 3B	Protein Coding	Q7LBC6	55	GC05P138352	1.48293
TP63	Tumor Protein P63	Protein Coding	Q9H3D4	55	GC03P189598	1.48293
POR	Cytochrome P450 Oxidoreductase	Protein Coding	P16435	55	GC07P075899	1.45761
CBFB	Core-Binding Factor Subunit Beta	Protein Coding	Q13951	55	GC16P082799	1.45355
EXT1	Exostosin Glycosyltransferase 1	Protein Coding	Q16394	55	GC08M117798	1.45355
IL7R	Interleukin 7 Receptor	Protein Coding	P16871	55	GC05P035852	1.45355
KDM5C	Lysine Demethylase 5C	Protein Coding	P41229	55	GC0XM053176	1.45355
LHCGR	Luteinizing Hormone/Choriogonadotropin Receptor	Protein Coding	P22888	55	GC02M048686	1.45355
MAN1B1	Mannosidase Alpha Class 1B Member 1	Protein Coding	Q9UKM7	55	GC09P137086	1.45355
PTK6	Protein Tyrosine Kinase 6	Protein Coding	Q13882	55	GC20M063528	1.45355
SSTR2	Somatostatin Receptor 2	Protein Coding	P30874	55	GC17P073165	1.45355
SOX2	SRY-Box Transcription Factor 2	Protein Coding	P48431	55	GC03P181711	1.4504
SPTLC2	Serine Palmitoyltransferase Long Chain Base Subunit 2	Protein Coding	O15270	55	GC14M077505	1.41999
CACNA1E	Calcium Voltage-Gated Channel Subunit Alpha1 E	Protein Coding	Q15878	55	GC01P181317	1.40357
DGAT1	Diacylglycerol O-Acyltransferase 1	Protein Coding	O75907	55	GC08M146612	1.40357
DKC1	Dyskerin Pseudouridine Synthase 1	Protein Coding	O60832	55	GC0XP154762	1.40357
FTL	Ferritin Light Chain	Protein Coding	P02792	55	GC19P048965	1.40357
HTR7	5-Hydroxytryptamine Receptor 7	Protein Coding	P34969	55	GC10M090740	1.40357
TPI1	Triosephosphate Isomerase 1	Protein Coding	P60174	55	GC12P006867	1.40357
TPMT	Thiopurine S-Methyltransferase	Protein Coding	P51580	55	GC06M018128	1.40357
HSD17B4	Hydroxysteroid 17-Beta Dehydrogenase 4	Protein Coding	P51659	55	GC05P119452	1.40206
LAT	Linker For Activation Of T Cells	Protein Coding	O43561	55	GC16P081427	1.40206
PPP1CA	Protein Phosphatase 1 Catalytic Subunit Alpha	Protein Coding	P62136	55	GC11M125495	1.40206
PYGM	Glycogen Phosphorylase, Muscle Associated	Protein Coding	P11217	55	GC11M064746	1.40206
TKT	Transketolase	Protein Coding	P29401	55	GC03M053224	1.40206
POLB	DNA Polymerase Beta	Protein Coding	P06746	55	GC08P042338	1.37218
TUBB2A	Tubulin Beta 2A Class IIa	Protein Coding	Q13885	55	GC06M003153	1.37218
CD27	CD27 Molecule	Protein Coding	P26842	55	GC12P038949	1.28536
FXN	Frataxin	Protein Coding	Q16595	55	GC09P069035	1.28536
GYG1	Glycogenin 1	Protein Coding	P46976	55	GC03P148991	1.28536
HSD17B10	Hydroxysteroid 17-Beta Dehydrogenase 10	Protein Coding	Q99714	55	GC0XM053431	1.28536
MYOD1	Myogenic Differentiation 1	Protein Coding	P15172	55	GC11P017719	1.28536
NCF4	Neutrophil Cytosolic Factor 4	Protein Coding	Q15080	55	GC22P036860	1.28536
NFATC2	Nuclear Factor Of Activated T Cells 2	Protein Coding	Q13469	55	GC20M051386	1.28536
OGT	O-Linked N-Acetylglucosamine (GlcNAc) Transferase	Protein Coding	O15294	55	GC0XP071735	1.28536
PAX2	Paired Box 2	Protein Coding	Q02962	55	GC10P100735	1.28536
PNKP	Polynucleotide Kinase 3'-Phosphatase	Protein Coding	Q96T60	55	GC19M093101	1.28536
SERPINH1	Serpin Family H Member 1	Protein Coding	P50454	55	GC11P075562	1.28536
TNFRSF13B	TNF Receptor Superfamily Member 13B	Protein Coding	O14836	55	GC17M016929	1.28536
TNFRSF17	TNF Receptor Superfamily Member 17	Protein Coding	Q02223	55	GC16P011965	1.28536
DUSP6	Dual Specificity Phosphatase 6	Protein Coding	Q16828	55	GC12M089347	1.23339
GPC3	Glypican 3	Protein Coding	P51654	55	GC0XM133535	1.20212
AHR	Aryl Hydrocarbon Receptor	Protein Coding	P35869	55	GC07P016916	1.16503
ATF4	Activating Transcription Factor 4	Protein Coding	P18848	55	GC22P039519	1.16503
CASP14	Caspase 14	Protein Coding	P31944	55	GC19P015049	1.16503
IL17RA	Interleukin 17 Receptor A	Protein Coding	Q96F46	55	GC22P069829	1.16503
ITGA7	Integrin Subunit Alpha 7	Protein Coding	Q13683	55	GC12M055684	1.16503
LIFR	LIF Receptor Subunit Alpha	Protein Coding	P42702	55	GC05M038476	1.16503
MAPK13	Mitogen-Activated Protein Kinase 13	Protein Coding	O15264	55	GC06P134978	1.16503
PEBP1	Phosphatidylethanolamine Binding Protein 1	Protein Coding	P30086	55	GC12P118152	1.16503
ARHGEF2	Rho/Rac Guanine Nucleotide Exchange Factor 2	Protein Coding	Q92974	55	GC01M155946	1.1167
CA1	Carbonic Anhydrase 1	Protein Coding	P00915	55	GC08M085327	1.1167
CRKL	CRK Like Proto-Oncogene, Adaptor Protein	Protein Coding	P46109	55	GC22P020917	1.1167
HUWE1	HECT, UBA And WWE Domain Containing E3 Ubiquitin Protein Ligase 1	Protein Coding	Q7Z6Z7	55	GC0XM053532	1.1167
MAP2K6	Mitogen-Activated Protein Kinase Kinase 6	Protein Coding	P52564	55	GC17P069414	1.1167
MAP2K7	Mitogen-Activated Protein Kinase Kinase 7	Protein Coding	O14733	55	GC19P007903	1.1167
NOG	Noggin	Protein Coding	Q13253	55	GC17P056593	1.1167
NTF4	Neurotrophin 4	Protein Coding	P34130	55	GC19M093071	1.1167
OGDH	Oxoglutarate Dehydrogenase	Protein Coding	Q02218	55	GC07P044606	1.1167
PKLR	Pyruvate Kinase L/R	Protein Coding	P30613	55	GC01M155289	1.1167
PRKG2	Protein Kinase CGMP-Dependent 2	Protein Coding	Q13237	55	GC04M081087	1.1167
PTPN12	Protein Tyrosine Phosphatase Non-Receptor Type 12	Protein Coding	Q05209	55	GC07P077537	1.1167
REL	REL Proto-Oncogene, NF-KB Subunit	Protein Coding	Q04864	55	GC02P060881	1.1167
SPRY2	Sprouty RTK Signaling Antagonist 2	Protein Coding	O43597	55	GC13M080335	1.1167
STS	Steroid Sulfatase	Protein Coding	P08842	55	GC0XP007146	1.1167
WAS	WASP Actin Nucleation Promoting Factor	Protein Coding	P42768	55	GC0XP048676	1.1167
CRP	C-Reactive Protein	Protein Coding	P02741	54	GC01M161311	20.4675
HTRA1	HtrA Serine Peptidase 1	Protein Coding	Q92743	54	GC10P122461	16.99
SELP	Selectin P	Protein Coding	P16109	54	GC01M169558	14.7491
F3	Coagulation Factor III, Tissue Factor	Protein Coding	P13726	54	GC01M094873	11.6072
IL1A	Interleukin 1 Alpha	Protein Coding	P01583	54	GC02M112773	10.5129
NKX2-5	NK2 Homeobox 5	Protein Coding	P52952	54	GC05M173232	9.74227
CXCL12	C-X-C Motif Chemokine Ligand 12	Protein Coding	P48061	54	GC10M044370	9.29882
HBB	Hemoglobin Subunit Beta	Protein Coding	P68871	54	GC11M012029	8.95891
ABCC9	ATP Binding Cassette Subfamily C Member 9	Protein Coding	O60706	54	GC12M021797	8.34545
AVP	Arginine Vasopressin	Protein Coding	P01185	54	GC20M003082	7.81193
LIPC	Lipase C, Hepatic Type	Protein Coding	P11150	54	GC15P058410	7.7792
CKB	Creatine Kinase B	Protein Coding	P12277	54	GC14M103519	7.73124
ADM	Adrenomedullin	Protein Coding	P35318	54	GC11P011175	7.71515
FGF2	Fibroblast Growth Factor 2	Protein Coding	P09038	54	GC04P122826	7.69856
PKD1	Polycystin 1, Transient Receptor Potential Channel Interacting	Protein Coding	P98161	54	GC16M020311	7.62608
CD14	CD14 Molecule	Protein Coding	P08571	54	GC05M140631	7.59072
SPP1	Secreted Phosphoprotein 1	Protein Coding	P10451	54	GC04P087975	7.42504
ANGPT1	Angiopoietin 1	Protein Coding	Q15389	54	GC08M107246	7.30326
ABCC8	ATP Binding Cassette Subfamily C Member 8	Protein Coding	Q09428	54	GC11M017392	7.29042
NR4A2	Nuclear Receptor Subfamily 4 Group A Member 2	Protein Coding	P43354	54	GC02M156324	7.11032
KCNA5	Potassium Voltage-Gated Channel Subfamily A Member 5	Protein Coding	P22460	54	GC12P005043	7.05795
HP	Haptoglobin	Protein Coding	P00738	54	GC16P083106	6.99574
SCN1B	Sodium Voltage-Gated Channel Beta Subunit 1	Protein Coding	Q07699	54	GC19P035030	6.75474
TET2	Tet Methylcytosine Dioxygenase 2	Protein Coding	Q6N021	54	GC04P105145	6.70012
GP6	Glycoprotein VI Platelet	Protein Coding	Q9HCN6	54	GC19M055013	6.64411
SCN3B	Sodium Voltage-Gated Channel Beta Subunit 3	Protein Coding	Q9NY72	54	GC11M123629	6.60643
TCF7L2	Transcription Factor 7 Like 2	Protein Coding	Q9NQB0	54	GC10P112950	6.55116
WFS1	Wolframin ER Transmembrane Glycoprotein	Protein Coding	O76024	54	GC04P006269	6.53663
THBS1	Thrombospondin 1	Protein Coding	P07996	54	GC15P039581	6.43312
LCN2	Lipocalin 2	Protein Coding	P80188	54	GC09P128149	6.37856
HLA-B	Major Histocompatibility Complex, Class I, B	Protein Coding	P01889	54	GC06M093738	6.36115
MEN1	Menin 1	Protein Coding	O00255	54	GC11M064803	6.22703
HFE	Homeostatic Iron Regulator	Protein Coding	Q30201	54	GC06P026087	6.20315
BCS1L	BCS1 Homolog, Ubiquinol-Cytochrome C Reductase Complex Chaperone	Protein Coding	Q9Y276	54	GC02P218658	6.18277
TIMP1	TIMP Metallopeptidase Inhibitor 1	Protein Coding	P01033	54	GC0XP057483	6.09893
TBXAS1	Thromboxane A Synthase 1	Protein Coding	P24557	54	GC07P139777	6.09742
CS	Citrate Synthase	Protein Coding	O75390	54	GC12M056271	5.91842
SLC19A2	Solute Carrier Family 19 Member 2	Protein Coding	O60779	54	GC01M169463	5.7043
CDKN2B	Cyclin Dependent Kinase Inhibitor 2B	Protein Coding	P42772	54	GC09M022002	5.57656
CSF2	Colony Stimulating Factor 2	Protein Coding	P04141	54	GC05P132073	5.43196
KCNE1	Potassium Voltage-Gated Channel Subfamily E Regulatory Subunit 1	Protein Coding	P15382	54	GC21M034446	5.40173
APOC3	Apolipoprotein C3	Protein Coding	P02656	54	GC11P116829	5.36143
CHI3L1	Chitinase 3 Like 1	Protein Coding	P36222	54	GC01M203148	5.33734
KCNJ11	Potassium Inwardly Rectifying Channel Subfamily J Member 11	Protein Coding	Q14654	54	GC11M017948	5.18831
MASP2	MBL Associated Serine Protease 2	Protein Coding	O00187	54	GC01M014494	5.07725
MB	Myoglobin	Protein Coding	P02144	54	GC22M035606	5.07266
CYP11B1	Cytochrome P450 Family 11 Subfamily B Member 1	Protein Coding	P15538	54	GC08M142872	5.03851
NEFL	Neurofilament Light Chain	Protein Coding	P07196	54	GC08M024950	4.99802
SOCS1	Suppressor Of Cytokine Signaling 1	Protein Coding	O15524	54	GC16M020752	4.97546
CCL11	C-C Motif Chemokine Ligand 11	Protein Coding	P51671	54	GC17P034285	4.96725
SLC19A3	Solute Carrier Family 19 Member 3	Protein Coding	Q9BZV2	54	GC02M227685	4.92672
VDAC1	Voltage Dependent Anion Channel 1	Protein Coding	P21796	54	GC05M133975	4.86599
TFAM	Transcription Factor A, Mitochondrial	Protein Coding	Q00059	54	GC10P058385	4.73699
DMD	Dystrophin	Protein Coding	P11532	54	GC0XM031097	4.71916
WWOX	WW Domain Containing Oxidoreductase	Protein Coding	Q9NZC7	54	GC16P078099	4.70105
ABCG5	ATP Binding Cassette Subfamily G Member 5	Protein Coding	Q9H222	54	GC02M043806	4.67599
NDUFS7	NADH:Ubiquinone Oxidoreductase Core Subunit S7	Protein Coding	O75251	54	GC19P111868	4.65545
AMACR	Alpha-Methylacyl-CoA Racemase	Protein Coding	Q9UHK6	54	GC05M033986	4.65212
LAMP2	Lysosomal Associated Membrane Protein 2	Protein Coding	P13473	54	GC0XM120426	4.46379
RBP4	Retinol Binding Protein 4	Protein Coding	P02753	54	GC10M093591	4.40307
TFPI	Tissue Factor Pathway Inhibitor	Protein Coding	P10646	54	GC02M187464	4.37106
ERCC4	ERCC Excision Repair 4, Endonuclease Catalytic Subunit	Protein Coding	Q92889	54	GC16P013920	4.35653
TBX5	T-Box Transcription Factor 5	Protein Coding	Q99593	54	GC12M114353	4.29285
PDE5A	Phosphodiesterase 5A	Protein Coding	O76074	54	GC04M119494	4.18203
AOC3	Amine Oxidase Copper Containing 3	Protein Coding	Q16853	54	GC17P042851	4.17925
TJP1	Tight Junction Protein 1	Protein Coding	Q07157	54	GC15M029699	4.11085
SNTA1	Syntrophin Alpha 1	Protein Coding	Q13424	54	GC20M033407	4.10778
XRCC1	X-Ray Repair Cross Complementing 1	Protein Coding	P18887	54	GC19M043543	4.08233
IL3	Interleukin 3	Protein Coding	P08700	54	GC05P132060	4.07973
AGXT	Alanine--Glyoxylate Aminotransferase	Protein Coding	P21549	54	GC02P240868	4.03264
SORT1	Sortilin 1	Protein Coding	Q99523	54	GC01M109310	4.02508
FLNC	Filamin C	Protein Coding	Q14315	54	GC07P128830	4.02069
HSD11B2	Hydroxysteroid 11-Beta Dehydrogenase 2	Protein Coding	P80365	54	GC16P082836	4.00081
NTN1	Netrin 1	Protein Coding	O95631	54	GC17P111260	3.99628
CD34	CD34 Molecule	Protein Coding	P28906	54	GC01M207880	3.8484
DSG2	Desmoglein 2	Protein Coding	Q14126	54	GC18P031498	3.80572
TWIST1	Twist Family BHLH Transcription Factor 1	Protein Coding	Q15672	54	GC07M019020	3.76394
PRTN3	Proteinase 3	Protein Coding	P24158	54	GC19P000840	3.75643
SERPINF2	Serpin Family F Member 2	Protein Coding	P08697	54	GC17P001742	3.75378
MYL3	Myosin Light Chain 3	Protein Coding	P08590	54	GC03M046836	3.74547
PSMA6	Proteasome 20S Subunit Alpha 6	Protein Coding	P60900	54	GC14P035278	3.66362
CCR3	C-C Motif Chemokine Receptor 3	Protein Coding	P51677	54	GC03P057390	3.624
CCN2	Cellular Communication Network Factor 2	Protein Coding	P29279	54	GC06M131948	3.60021
FUS	FUS RNA Binding Protein	Protein Coding	P35637	54	GC16P031180	3.59274
CYP1A2	Cytochrome P450 Family 1 Subfamily A Member 2	Protein Coding	P05177	54	GC15P074748	3.58494
HTR3A	5-Hydroxytryptamine Receptor 3A	Protein Coding	P46098	54	GC11P113975	3.49729
CYP2A6	Cytochrome P450 Family 2 Subfamily A Member 6	Protein Coding	P11509	54	GC19M040843	3.44533
ANO1	Anoctamin 1	Protein Coding	Q5XXA6	54	GC11P089362	3.38375
AQP4	Aquaporin 4	Protein Coding	P55087	54	GC18M026852	3.37569
ST3GAL3	ST3 Beta-Galactoside Alpha-2,3-Sialyltransferase 3	Protein Coding	Q11203	54	GC01P043705	3.30473
PTH	Parathyroid Hormone	Protein Coding	P01270	54	GC11M013492	3.28675
GCDH	Glutaryl-CoA Dehydrogenase	Protein Coding	Q92947	54	GC19P012891	3.25536
GRM7	Glutamate Metabotropic Receptor 7	Protein Coding	Q14831	54	GC03P006770	3.25124
GAL	Galanin And GMAP Prepropeptide	Protein Coding	P22466	54	GC11P089308	3.23471
MC2R	Melanocortin 2 Receptor	Protein Coding	Q01718	54	GC18M033998	3.22989
CALCRL	Calcitonin Receptor Like Receptor	Protein Coding	Q16602	54	GC02M187341	3.17273
LTF	Lactotransferrin	Protein Coding	P02788	54	GC03M046435	3.16095
ALOX15	Arachidonate 15-Lipoxygenase	Protein Coding	P16050	54	GC17M004630	3.15151
PPARD	Peroxisome Proliferator Activated Receptor Delta	Protein Coding	Q03181	54	GC06P134964	3.13469
P2RY1	Purinergic Receptor P2Y1	Protein Coding	P47900	54	GC03P152835	3.12901
ROS1	ROS Proto-Oncogene 1, Receptor Tyrosine Kinase	Protein Coding	P08922	54	GC06M117287	3.11184
IRS2	Insulin Receptor Substrate 2	Protein Coding	Q9Y4H2	54	GC13M109752	3.09593
SLC17A5	Solute Carrier Family 17 Member 5	Protein Coding	Q9NRA2	54	GC06M073593	3.06877
ADAR	Adenosine Deaminase RNA Specific	Protein Coding	P55265	54	GC01M160957	3.06437
TACR1	Tachykinin Receptor 1	Protein Coding	P25103	54	GC02M075597	3.06366
IL5	Interleukin 5	Protein Coding	P05113	54	GC05M132541	3.06218
MMUT	Methylmalonyl-CoA Mutase	Protein Coding	P22033	54	GC06M049430	3.05291
PDX1	Pancreatic And Duodenal Homeobox 1	Protein Coding	P52945	54	GC13P027921	3.04759
CNR2	Cannabinoid Receptor 2	Protein Coding	P34972	54	GC01M023870	3.04187
CALM1	Calmodulin 1	Protein Coding	P0DP23	54	GC14P090396	3.02943
GCGR	Glucagon Receptor	Protein Coding	P47871	54	GC17P081804	3.02159
GNAO1	G Protein Subunit Alpha O1	Protein Coding	P09471	54	GC16P082407	3.01026
PRCP	Prolylcarboxypeptidase	Protein Coding	P42785	54	GC11M125905	2.98413
DOCK8	Dedicator Of Cytokinesis 8	Protein Coding	Q8NF50	54	GC09P000267	2.98087
TIE1	Tyrosine Kinase With Immunoglobulin Like And EGF Like Domains 1	Protein Coding	P35590	54	GC01P043300	2.97824
TGFBR3	Transforming Growth Factor Beta Receptor 3	Protein Coding	Q03167	54	GC01M091680	2.96832
CR2	Complement C3d Receptor 2	Protein Coding	P20023	54	GC01P207454	2.94785
ABCD1	ATP Binding Cassette Subfamily D Member 1	Protein Coding	P33897	54	GC0XP153724	2.94731
TXNRD2	Thioredoxin Reductase 2	Protein Coding	Q9NNW7	54	GC22M020053	2.92652
CYP2B6	Cytochrome P450 Family 2 Subfamily B Member 6	Protein Coding	P20813	54	GC19P040991	2.91934
APEX1	Apurinic/Apyrimidinic Endodeoxyribonuclease 1	Protein Coding	P27695	54	GC14P020455	2.87506
IRF3	Interferon Regulatory Factor 3	Protein Coding	Q14653	54	GC19M049659	2.87293
CD274	CD274 Molecule	Protein Coding	Q9NZQ7	54	GC09P005450	2.85395
GATM	Glycine Amidinotransferase	Protein Coding	P50440	54	GC15M045361	2.83743
XYLT2	Xylosyltransferase 2	Protein Coding	Q9H1B5	54	GC17P112624	2.82422
ADH1B	Alcohol Dehydrogenase 1B (Class I), Beta Polypeptide	Protein Coding	P00325	54	GC04M099304	2.81553
NT5C2	5'-Nucleotidase, Cytosolic II	Protein Coding	P49902	54	GC10M103088	2.7885
CLCN2	Chloride Voltage-Gated Channel 2	Protein Coding	P51788	54	GC03M184346	2.75468
SKI	SKI Proto-Oncogene	Protein Coding	P12755	54	GC01P020526	2.7417
ANK1	Ankyrin 1	Protein Coding	P16157	54	GC08M041653	2.7353
PTGDS	Prostaglandin D2 Synthase	Protein Coding	P41222	54	GC09P141923	2.73016
MYH14	Myosin Heavy Chain 14	Protein Coding	Q7Z406	54	GC19P113478	2.72021
UBE2L3	Ubiquitin Conjugating Enzyme E2 L3	Protein Coding	P68036	54	GC22P021549	2.64402
CHRNA3	Cholinergic Receptor Nicotinic Alpha 3 Subunit	Protein Coding	P32297	54	GC15M148305	2.63954
KIF5B	Kinesin Family Member 5B	Protein Coding	P33176	54	GC10M035758	2.62768
DYRK1B	Dual Specificity Tyrosine Phosphorylation Regulated Kinase 1B	Protein Coding	Q9Y463	54	GC19M039825	2.62616
NEFH	Neurofilament Heavy Chain	Protein Coding	P12036	54	GC22P029480	2.60999
SERPINA6	Serpin Family A Member 6	Protein Coding	P08185	54	GC14M119770	2.60711
ACADVL	Acyl-CoA Dehydrogenase Very Long Chain	Protein Coding	P49748	54	GC17P111148	2.59644
RTN4R	Reticulon 4 Receptor	Protein Coding	Q9BZR6	54	GC22M020241	2.5866
KRT5	Keratin 5	Protein Coding	P13647	54	GC12M052514	2.57984
SORL1	Sortilin Related Receptor 1	Protein Coding	Q92673	54	GC11P121452	2.56962
CDK5R1	Cyclin Dependent Kinase 5 Regulatory Subunit 1	Protein Coding	Q15078	54	GC17P032486	2.54419
IL12B	Interleukin 12B	Protein Coding	P29460	54	GC05M159314	2.52717
NLGN1	Neuroligin 1	Protein Coding	Q8N2Q7	54	GC03P173399	2.47927
CFL1	Cofilin 1	Protein Coding	P23528	54	GC11M065823	2.46404
CARD9	Caspase Recruitment Domain Family Member 9	Protein Coding	Q9H257	54	GC09M136364	2.45674
MAP3K8	Mitogen-Activated Protein Kinase Kinase Kinase 8	Protein Coding	P41279	54	GC10P030795	2.42905
PML	PML Nuclear Body Scaffold	Protein Coding	P29590	54	GC15P073994	2.42905
PSMB4	Proteasome 20S Subunit Beta 4	Protein Coding	P28070	54	GC01P151399	2.42905
HNRNPA2B1	Heterogeneous Nuclear Ribonucleoprotein A2/B1	Protein Coding	P22626	54	GC07M026174	2.42859
FADD	Fas Associated Via Death Domain	Protein Coding	Q13158	54	GC11P070203	2.4238
IDUA	Alpha-L-Iduronidase	Protein Coding	P35475	54	GC04P000986	2.41951
EMD	Emerin	Protein Coding	P50402	54	GC0XP154379	2.41106
ADCYAP1R1	ADCYAP Receptor Type I	Protein Coding	P41586	54	GC07P031058	2.38759
FHL2	Four And A Half LIM Domains 2	Protein Coding	Q14192	54	GC02M105357	2.38567
CDH23	Cadherin Related 23	Protein Coding	Q9H251	54	GC10P071396	2.37067
ERCC6	ERCC Excision Repair 6, Chromatin Remodeling Factor	Protein Coding	Q03468	54	GC10M049454	2.37067
HAVCR2	Hepatitis A Virus Cellular Receptor 2	Protein Coding	Q8TDQ0	54	GC05M157063	2.34613
TLR9	Toll Like Receptor 9	Protein Coding	Q9NR96	54	GC03M053878	2.34041
FUT2	Fucosyltransferase 2 (H Blood Group)	Protein Coding	Q10981	54	GC19P048695	2.3282
NME1	NME/NM23 Nucleoside Diphosphate Kinase 1	Protein Coding	P15531	54	GC17P112649	2.32323
CHRNB2	Cholinergic Receptor Nicotinic Beta 2 Subunit	Protein Coding	P17787	54	GC01P164503	2.32106
ATP5F1A	ATP Synthase F1 Subunit Alpha	Protein Coding	P25705	54	GC18M046081	2.31901
ITGAX	Integrin Subunit Alpha X	Protein Coding	P20702	54	GC16P081726	2.25667
MAP3K3	Mitogen-Activated Protein Kinase Kinase Kinase 3	Protein Coding	Q99759	54	GC17P063622	2.25667
GRIK1	Glutamate Ionotropic Receptor Kainate Type Subunit 1	Protein Coding	P39086	54	GC21M029536	2.23793
ACVR2A	Activin A Receptor Type 2A	Protein Coding	P27037	54	GC02P147844	2.23549
SLC20A2	Solute Carrier Family 20 Member 2	Protein Coding	Q08357	54	GC08M042416	2.2293
PAX5	Paired Box 5	Protein Coding	Q02548	54	GC09M037043	2.22184
PRKACG	Protein Kinase CAMP-Activated Catalytic Subunit Gamma	Protein Coding	P22612	54	GC09M070876	2.21214
TGFA	Transforming Growth Factor Alpha	Protein Coding	P01135	54	GC02M070447	2.20855
ATP2B3	ATPase Plasma Membrane Ca2+ Transporting 3	Protein Coding	Q16720	54	GC0XP153517	2.18913
FMO3	Flavin Containing Dimethylaniline Monoxygenase 3	Protein Coding	P31513	54	GC01P171090	2.15846
GALNT3	Polypeptide N-Acetylgalactosaminyltransferase 3	Protein Coding	Q14435	54	GC02M165747	2.15255
TPP1	Tripeptidyl Peptidase 1	Protein Coding	O14773	54	GC11M012130	2.15255
SI	Sucrase-Isomaltase	Protein Coding	P14410	54	GC03M164978	2.12784
CA4	Carbonic Anhydrase 4	Protein Coding	P22748	54	GC17P060149	2.11712
CSPG4	Chondroitin Sulfate Proteoglycan 4	Protein Coding	Q6UVK1	54	GC15M075674	2.11712
CUX1	Cut Like Homeobox 1	Protein Coding	Q13948	54	GC07P101815	2.11712
KIF5A	Kinesin Family Member 5A	Protein Coding	Q12840	54	GC12P060685	2.11712
NR1H2	Nuclear Receptor Subfamily 1 Group H Member 2	Protein Coding	P55055	54	GC19P050329	2.07982
IGFBP7	Insulin Like Growth Factor Binding Protein 7	Protein Coding	Q16270	54	GC04M057030	2.07957
LAMA1	Laminin Subunit Alpha 1	Protein Coding	P25391	54	GC18M006941	2.07574
ARNT	Aryl Hydrocarbon Receptor Nuclear Translocator	Protein Coding	P27540	54	GC01M150809	2.07424
MOG	Myelin Oligodendrocyte Glycoprotein	Protein Coding	Q16653	54	GC06P134753	2.05861
MEF2A	Myocyte Enhancer Factor 2A	Protein Coding	Q02078	54	GC15P099565	2.05795
HRH1	Histamine Receptor H1	Protein Coding	P35367	54	GC03P021551	2.05366
CUBN	Cubilin	Protein Coding	O60494	54	GC10M016824	2.04284
PSPH	Phosphoserine Phosphatase	Protein Coding	P78330	54	GC07M070134	2.04176
CHD7	Chromodomain Helicase DNA Binding Protein 7	Protein Coding	Q9P2D1	54	GC08P060678	2.01755
RFC1	Replication Factor C Subunit 1	Protein Coding	P35251	54	GC04M039291	2.00588
ZIC3	Zic Family Member 3	Protein Coding	O60481	54	GC0XP137566	2.00249
IL12RB1	Interleukin 12 Receptor Subunit Beta 1	Protein Coding	P42701	54	GC19M018058	1.99752
CGA	Glycoprotein Hormones, Alpha Polypeptide	Protein Coding	P01215	54	GC06M087085	1.97719
STUB1	STIP1 Homology And U-Box Containing Protein 1	Protein Coding	Q9UNE7	54	GC16P080174	1.9734
PTGER4	Prostaglandin E Receptor 4	Protein Coding	P35408	54	GC05P040679	1.96127
SGSH	N-Sulfoglucosamine Sulfohydrolase	Protein Coding	P51688	54	GC17M080296	1.9588
ETFDH	Electron Transfer Flavoprotein Dehydrogenase	Protein Coding	Q16134	54	GC04P158672	1.94781
ETV6	ETS Variant Transcription Factor 6	Protein Coding	P41212	54	GC12P011649	1.94781
GPT2	Glutamic--Pyruvic Transaminase 2	Protein Coding	Q8TD30	54	GC16P082088	1.94781
PDYN	Prodynorphin	Protein Coding	P01213	54	GC20M001978	1.94645
PANX1	Pannexin 1	Protein Coding	Q96RD7	54	GC11P094128	1.9449
ALAS2	5'-Aminolevulinate Synthase 2	Protein Coding	P22557	54	GC0XM055009	1.92678
GRM2	Glutamate Metabotropic Receptor 2	Protein Coding	Q14416	54	GC03P051707	1.92383
DRD4	Dopamine Receptor D4	Protein Coding	P21917	54	GC11P010613	1.92004
ARG2	Arginase 2	Protein Coding	P78540	54	GC14P067619	1.91116
CNTNAP2	Contactin Associated Protein 2	Protein Coding	Q9UHC6	54	GC07P146116	1.9024
CHRNA1	Cholinergic Receptor Nicotinic Alpha 1 Subunit	Protein Coding	P02708	54	GC02M174747	1.88649
MSR1	Macrophage Scavenger Receptor 1	Protein Coding	P21757	54	GC08M016107	1.88649
UQCRFS1	Ubiquinol-Cytochrome C Reductase, Rieske Iron-Sulfur Polypeptide 1	Protein Coding	P47985	54	GC19M029205	1.88174
TBX21	T-Box Transcription Factor 21	Protein Coding	Q9UL17	54	GC17P047733	1.85711
CEBPA	CCAAT Enhancer Binding Protein Alpha	Protein Coding	P49715	54	GC19M033299	1.81171
BTD	Biotinidase	Protein Coding	P43251	54	GC03P021671	1.80819
HADHB	Hydroxyacyl-CoA Dehydrogenase Trifunctional Multienzyme Complex Subunit Beta	Protein Coding	P55084	54	GC02P026243	1.80705
TGFBI	Transforming Growth Factor Beta Induced	Protein Coding	Q15582	54	GC05P136027	1.76829
KCNA1	Potassium Voltage-Gated Channel Subfamily A Member 1	Protein Coding	Q09470	54	GC12P038929	1.755
SCN4A	Sodium Voltage-Gated Channel Alpha Subunit 4	Protein Coding	P35499	54	GC17M063938	1.755
AVPR2	Arginine Vasopressin Receptor 2	Protein Coding	P30518	54	GC0XP153902	1.73891
DLK1	Delta Like Non-Canonical Notch Ligand 1	Protein Coding	P80370	54	GC14P115883	1.73891
POMT1	Protein O-Mannosyltransferase 1	Protein Coding	Q9Y6A1	54	GC09P131502	1.73891
PRSS8	Serine Protease 8	Protein Coding	Q16651	54	GC16M044164	1.73891
SAG	S-Antigen Visual Arrestin	Protein Coding	P10523	54	GC02P233542	1.73891
TFAP2B	Transcription Factor AP-2 Beta	Protein Coding	Q92481	54	GC06P135127	1.73891
CYSLTR2	Cysteinyl Leukotriene Receptor 2	Protein Coding	Q9NS75	54	GC13P048653	1.71632
SOX9	SRY-Box Transcription Factor 9	Protein Coding	P48436	54	GC17P072121	1.69289
TRPM8	Transient Receptor Potential Cation Channel Subfamily M Member 8	Protein Coding	Q7Z2W7	54	GC02P233917	1.68742
GNB1	G Protein Subunit Beta 1	Protein Coding	P62873	54	GC01M001785	1.6807
GNAI1	G Protein Subunit Alpha I1	Protein Coding	P63096	54	GC07P086452	1.65567
LMAN1	Lectin, Mannose Binding 1	Protein Coding	P49257	54	GC18M059327	1.65439
DGKE	Diacylglycerol Kinase Epsilon	Protein Coding	P52429	54	GC17P056834	1.64141
PDE8B	Phosphodiesterase 8B	Protein Coding	O95263	54	GC05P077946	1.64141
CACNA1I	Calcium Voltage-Gated Channel Subunit Alpha1 I	Protein Coding	Q9P0X4	54	GC22P039570	1.63809
GABRA4	Gamma-Aminobutyric Acid Type A Receptor Subunit Alpha4	Protein Coding	P48169	54	GC04M046836	1.63809
GRM4	Glutamate Metabotropic Receptor 4	Protein Coding	Q14833	54	GC06M093915	1.63809
HCN2	Hyperpolarization Activated Cyclic Nucleotide Gated Potassium And Sodium Channel 2	Protein Coding	Q9UL51	54	GC19P000589	1.63809
EGLN3	Egl-9 Family Hypoxia Inducible Factor 3	Protein Coding	Q9H6Z9	54	GC14M033924	1.60607
SCP2	Sterol Carrier Protein 2	Protein Coding	P22307	54	GC01P052927	1.60607
MAPK11	Mitogen-Activated Protein Kinase 11	Protein Coding	Q15759	54	GC22M050263	1.59962
MSX2	Msh Homeobox 2	Protein Coding	P35548	54	GC05P174724	1.59962
RELB	RELB Proto-Oncogene, NF-KB Subunit	Protein Coding	Q01201	54	GC19P113255	1.59962
DSC2	Desmocollin 2	Protein Coding	Q02487	54	GC18M031058	1.57129
PDE4A	Phosphodiesterase 4A	Protein Coding	P27815	54	GC19P010416	1.57121
HLA-A	Major Histocompatibility Complex, Class I, A	Protein Coding	P04439	54	GC06P134779	1.57073
LNPEP	Leucyl And Cystinyl Aminopeptidase	Protein Coding	Q9UIQ6	54	GC05P096935	1.57073
TPH1	Tryptophan Hydroxylase 1	Protein Coding	P17752	54	GC11M018040	1.57073
BIRC3	Baculoviral IAP Repeat Containing 3	Protein Coding	Q13489	54	GC11P102317	1.57024
HSD3B2	Hydroxy-Delta-5-Steroid Dehydrogenase, 3 Beta- And Steroid Delta-Isomerase 2	Protein Coding	P26439	54	GC01P119414	1.57024
YWHAZ	Tyrosine 3-Monooxygenase/Tryptophan 5-Monooxygenase Activation Protein Zeta	Protein Coding	P63104	54	GC08M100919	1.57024
TNFRSF10A	TNF Receptor Superfamily Member 10a	Protein Coding	O00220	54	GC08M023190	1.5686
CCNH	Cyclin H	Protein Coding	P51946	54	GC05M087311	1.56401
CLEC7A	C-Type Lectin Domain Containing 7A	Protein Coding	Q9BXN2	54	GC12M029494	1.56401
HERC2	HECT And RLD Domain Containing E3 Ubiquitin Protein Ligase 2	Protein Coding	O95714	54	GC15M028111	1.56401
SUCLA2	Succinate-CoA Ligase ADP-Forming Subunit Beta	Protein Coding	Q9P2R7	54	GC13M047745	1.55548
ESRRA	Estrogen Related Receptor Alpha	Protein Coding	P11474	54	GC11P064305	1.52026
PCK2	Phosphoenolpyruvate Carboxykinase 2, Mitochondrial	Protein Coding	Q16822	54	GC14P024094	1.52026
PTPRD	Protein Tyrosine Phosphatase Receptor Type D	Protein Coding	P23468	54	GC09M008307	1.51876
ACOX1	Acyl-CoA Oxidase 1	Protein Coding	Q15067	54	GC17M075941	1.49427
ARRB2	Arrestin Beta 2	Protein Coding	P32121	54	GC17P111039	1.49427
CCKAR	Cholecystokinin A Receptor	Protein Coding	P32238	54	GC04M026483	1.49427
HTR1D	5-Hydroxytryptamine Receptor 1D	Protein Coding	P28221	54	GC01M023191	1.49427
PTS	6-Pyruvoyltetrahydropterin Synthase	Protein Coding	Q03393	54	GC11P112226	1.49427
TNFSF13B	TNF Superfamily Member 13b	Protein Coding	Q9Y275	54	GC13P108251	1.49427
GRIN2C	Glutamate Ionotropic Receptor NMDA Type Subunit 2C	Protein Coding	Q14957	54	GC17M074842	1.48749
PPIA	Peptidylprolyl Isomerase A	Protein Coding	P62937	54	GC07P044817	1.48749
ADH5	Alcohol Dehydrogenase 5 (Class III), Chi Polypeptide	Protein Coding	P11766	54	GC04M099070	1.48293
ARHGAP26	Rho GTPase Activating Protein 26	Protein Coding	Q9UNA1	54	GC05P142770	1.48293
ATIC	5-Aminoimidazole-4-Carboxamide Ribonucleotide Formyltransferase/IMP Cyclohydrolase	Protein Coding	P31939	54	GC02P215311	1.48293
KDM6B	Lysine Demethylase 6B	Protein Coding	O15054	54	GC17P007834	1.48293
NECTIN1	Nectin Cell Adhesion Molecule 1	Protein Coding	Q15223	54	GC11M126584	1.48293
PLCB4	Phospholipase C Beta 4	Protein Coding	Q15147	54	GC20P009067	1.48293
DIABLO	Diablo IAP-Binding Mitochondrial Protein	Protein Coding	Q9NR28	54	GC12M123647	1.47801
CHRM1	Cholinergic Receptor Muscarinic 1	Protein Coding	P11229	54	GC11M125267	1.46979
CHRNA5	Cholinergic Receptor Nicotinic Alpha 5 Subunit	Protein Coding	P30532	54	GC15P078565	1.45761
ARF1	ADP Ribosylation Factor 1	Protein Coding	P84077	54	GC01P228082	1.45355
CD79B	CD79b Molecule	Protein Coding	P40259	54	GC17M063928	1.45355
DAG1	Dystroglycan 1	Protein Coding	Q14118	54	GC03P057638	1.45355
EHMT1	Euchromatic Histone Lysine Methyltransferase 1	Protein Coding	Q9H9B1	54	GC09P137618	1.45355
HNMT	Histamine N-Methyltransferase	Protein Coding	P50135	54	GC02P137964	1.45355
PEPD	Peptidase D	Protein Coding	P12955	54	GC19M033386	1.45355
PGM1	Phosphoglucomutase 1	Protein Coding	P36871	54	GC01P063593	1.45355
TLR6	Toll Like Receptor 6	Protein Coding	Q9Y2C9	54	GC04M038828	1.45355
C5AR1	Complement C5a Receptor 1	Protein Coding	P21730	54	GC19P047290	1.4504
EDN3	Endothelin 3	Protein Coding	P14138	54	GC20P059300	1.42052
CCR4	C-C Motif Chemokine Receptor 4	Protein Coding	P51679	54	GC03P032951	1.40357
CD22	CD22 Molecule	Protein Coding	P20273	54	GC19P035319	1.40357
CEL	Carboxyl Ester Lipase	Protein Coding	P19835	54	GC09P133061	1.40357
DRD5	Dopamine Receptor D5	Protein Coding	P21918	54	GC04P009783	1.40357
GK	Glycerol Kinase	Protein Coding	P32189	54	GC0XP031403	1.40357
GLO1	Glyoxalase I	Protein Coding	Q04760	54	GC06M093944	1.40357
IL1RAP	Interleukin 1 Receptor Accessory Protein	Protein Coding	Q9NPH3	54	GC03P190514	1.40357
IRF8	Interferon Regulatory Factor 8	Protein Coding	Q02556	54	GC16P094239	1.40357
PANK2	Pantothenate Kinase 2	Protein Coding	Q9BZ23	54	GC20P008172	1.40357
SCARB2	Scavenger Receptor Class B Member 2	Protein Coding	Q14108	54	GC04M076158	1.40357
SYNJ1	Synaptojanin 1	Protein Coding	O43426	54	GC21M032628	1.40357
TRAF2	TNF Receptor Associated Factor 2	Protein Coding	Q12933	54	GC09P136881	1.40206
CLCN3	Chloride Voltage-Gated Channel 3	Protein Coding	P51790	54	GC04P169612	1.37218
MAF	MAF BZIP Transcription Factor	Protein Coding	O75444	54	GC16M079204	1.32071
AKR1C2	Aldo-Keto Reductase Family 1 Member C2	Protein Coding	P52895	54	GC10M004987	1.28536
AKR1C3	Aldo-Keto Reductase Family 1 Member C3	Protein Coding	P42330	54	GC10P005035	1.28536
ALDH18A1	Aldehyde Dehydrogenase 18 Family Member A1	Protein Coding	P54886	54	GC10M095605	1.28536
ATG5	Autophagy Related 5	Protein Coding	Q9H1Y0	54	GC06M106045	1.28536
C2	Complement C2	Protein Coding	P06681	54	GC06P031897	1.28536
COL4A3	Collagen Type IV Alpha 3 Chain	Protein Coding	Q01955	54	GC02P227164	1.28536
DUSP1	Dual Specificity Phosphatase 1	Protein Coding	P28562	54	GC05M172768	1.28536
GJB2	Gap Junction Protein Beta 2	Protein Coding	P29033	54	GC13M020187	1.28536
LAMB2	Laminin Subunit Beta 2	Protein Coding	P55268	54	GC03M049121	1.28536
NCF2	Neutrophil Cytosolic Factor 2	Protein Coding	P19878	54	GC01M185801	1.28536
PADI4	Peptidyl Arginine Deiminase 4	Protein Coding	Q9UM07	54	GC01P017308	1.28536
PRODH	Proline Dehydrogenase 1	Protein Coding	O43272	54	GC22M018912	1.28536
SLC12A6	Solute Carrier Family 12 Member 6	Protein Coding	Q9UHW9	54	GC15M034229	1.28536
SLC22A12	Solute Carrier Family 22 Member 12	Protein Coding	Q96S37	54	GC11P088991	1.28536
TCF3	Transcription Factor 3	Protein Coding	P15923	54	GC19M001609	1.28536
TNFRSF13C	TNF Receptor Superfamily Member 13C	Protein Coding	Q96RJ3	54	GC22M077127	1.28536
GUCY2C	Guanylate Cyclase 2C	Protein Coding	P25092	54	GC12M014612	1.25549
EZR	Ezrin	Protein Coding	P15311	54	GC06M158765	1.23339
HMOX2	Heme Oxygenase 2	Protein Coding	P30519	54	GC16P004474	1.23339
PTGIR	Prostaglandin I2 Receptor	Protein Coding	P43119	54	GC19M092977	1.23339
ATF2	Activating Transcription Factor 2	Protein Coding	P15336	54	GC02M175072	1.20212
DPYSL2	Dihydropyrimidinase Like 2	Protein Coding	Q16555	54	GC08P026514	1.20212
FHL1	Four And A Half LIM Domains 1	Protein Coding	Q13642	54	GC0XP136146	1.20212
CLPP	Caseinolytic Mitochondrial Matrix Peptidase Proteolytic Subunit	Protein Coding	Q16740	54	GC19P112072	1.16503
FBXW7	F-Box And WD Repeat Domain Containing 7	Protein Coding	Q969H0	54	GC04M152321	1.16503
LONP1	Lon Peptidase 1, Mitochondrial	Protein Coding	P36776	54	GC19M005691	1.16503
NHERF1	NHERF Family PDZ Scaffold Protein 1	Protein Coding	O14745	54	GC17P113095	1.16503
SERPINF1	Serpin Family F Member 1	Protein Coding	P36955	54	GC17P110885	1.16503
ADCY6	Adenylate Cyclase 6	Protein Coding	O43306	54	GC12M048766	1.1167
AMPD2	Adenosine Monophosphate Deaminase 2	Protein Coding	Q01433	54	GC01P109616	1.1167
ARHGEF1	Rho Guanine Nucleotide Exchange Factor 1	Protein Coding	Q92888	54	GC19P041883	1.1167
AVPR1A	Arginine Vasopressin Receptor 1A	Protein Coding	P37288	54	GC12M063142	1.1167
CA8	Carbonic Anhydrase 8	Protein Coding	P35219	54	GC08M060187	1.1167
CANX	Calnexin	Protein Coding	P27824	54	GC05P179678	1.1167
EIF2S1	Eukaryotic Translation Initiation Factor 2 Subunit Alpha	Protein Coding	P05198	54	GC14P067359	1.1167
FAP	Fibroblast Activation Protein Alpha	Protein Coding	Q12884	54	GC02M162170	1.1167
FLRT3	Fibronectin Leucine Rich Transmembrane Protein 3	Protein Coding	Q9NZU0	54	GC20M014322	1.1167
GNAI3	G Protein Subunit Alpha I3	Protein Coding	P08754	54	GC01P109548	1.1167
GSS	Glutathione Synthetase	Protein Coding	P48637	54	GC20M034928	1.1167
IMPA1	Inositol Monophosphatase 1	Protein Coding	P29218	54	GC08M081656	1.1167
IREB2	Iron Responsive Element Binding Protein 2	Protein Coding	P48200	54	GC15P078437	1.1167
KARS1	Lysyl-TRNA Synthetase 1	Protein Coding	Q15046	54	GC16M076000	1.1167
LINGO1	Leucine Rich Repeat And Ig Domain Containing 1	Protein Coding	Q96FE5	54	GC15M077613	1.1167
PARP2	Poly(ADP-Ribose) Polymerase 2	Protein Coding	Q9UGN5	54	GC14P020343	1.1167
PLCD1	Phospholipase C Delta 1	Protein Coding	P51178	54	GC03M038008	1.1167
PLD2	Phospholipase D2	Protein Coding	O14939	54	GC17P111047	1.1167
PPP2R1B	Protein Phosphatase 2 Scaffold Subunit Abeta	Protein Coding	P30154	54	GC11M126377	1.1167
PPP2R5D	Protein Phosphatase 2 Regulatory Subunit B'Delta	Protein Coding	Q14738	54	GC06P135036	1.1167
PRDX2	Peroxiredoxin 2	Protein Coding	P32119	54	GC19M012796	1.1167
PRKCI	Protein Kinase C Iota	Protein Coding	P41743	54	GC03P170222	1.1167
RASGRP1	RAS Guanyl Releasing Protein 1	Protein Coding	O95267	54	GC15M038488	1.1167
SPTBN1	Spectrin Beta, Non-Erythrocytic 1	Protein Coding	Q01082	54	GC02P054456	1.1167
TACSTD2	Tumor Associated Calcium Signal Transducer 2	Protein Coding	P09758	54	GC01M058575	1.1167
TAT	Tyrosine Aminotransferase	Protein Coding	P17735	54	GC16M071565	1.1167
ALOX5AP	Arachidonate 5-Lipoxygenase Activating Protein	Protein Coding	P20292	53	GC13P030713	27.5804
NPPA	Natriuretic Peptide A	Protein Coding	P01160	53	GC01M014524	17.7234
ACSL4	Acyl-CoA Synthetase Long Chain Family Member 4	Protein Coding	O60488	53	GC0XM109624	15.3702
CST3	Cystatin C	Protein Coding	P01034	53	GC20M023930	14.8305
SELE	Selectin E	Protein Coding	P16581	53	GC01M169722	13.1235
APOH	Apolipoprotein H	Protein Coding	P02749	53	GC17M066212	12.7556
KAT6B	Lysine Acetyltransferase 6B	Protein Coding	Q8WYB5	53	GC10P074918	12.0499
CYP2C19	Cytochrome P450 Family 2 Subfamily C Member 19	Protein Coding	P33261	53	GC10P094762	11.6594
S100B	S100 Calcium Binding Protein B	Protein Coding	P04271	53	GC21M053599	10.1698
IL18	Interleukin 18	Protein Coding	Q14116	53	GC11M112143	9.58091
ADD1	Adducin 1	Protein Coding	P35611	53	GC04P004070	8.6054
GJA5	Gap Junction Protein Alpha 5	Protein Coding	P36382	53	GC01M147756	8.40001
CXCL8	C-X-C Motif Chemokine Ligand 8	Protein Coding	P10145	53	GC04P073740	8.09071
CORIN	Corin, Serine Peptidase	Protein Coding	Q9Y5Q5	53	GC04M047596	7.76736
PTGIS	Prostaglandin I2 Synthase	Protein Coding	Q16647	53	GC20M049503	7.65648
MAP2	Microtubule Associated Protein 2	Protein Coding	P11137	53	GC02P209424	7.60952
TSPO	Translocator Protein	Protein Coding	B1AH88	53	GC22P043151	7.26133
CKM	Creatine Kinase, M-Type	Protein Coding	P06732	53	GC19M045306	7.24933
MTRR	5-Methyltetrahydrofolate-Homocysteine Methyltransferase Reductase	Protein Coding	Q9UBK8	53	GC05P007851	7.16117
NUP155	Nucleoporin 155	Protein Coding	O75694	53	GC05M037288	6.63669
NPY	Neuropeptide Y	Protein Coding	P01303	53	GC07P024290	6.5772
LIG3	DNA Ligase 3	Protein Coding	P49916	53	GC17P034980	6.56301
SCN4B	Sodium Voltage-Gated Channel Beta Subunit 4	Protein Coding	Q8IWT1	53	GC11M126497	6.51053
PRL	Prolactin	Protein Coding	P01236	53	GC06M022287	6.24389
SELPLG	Selectin P Ligand	Protein Coding	Q14242	53	GC12M108621	6.23359
PCNT	Pericentrin	Protein Coding	O95613	53	GC21P046324	6.16041
MBP	Myelin Basic Protein	Protein Coding	P02686	53	GC18M076978	5.91248
PXDN	Peroxidasin	Protein Coding	Q92626	53	GC02M001635	5.88957
LARS2	Leucyl-TRNA Synthetase 2, Mitochondrial	Protein Coding	Q15031	53	GC03P057374	5.88542
LGALS3	Galectin 3	Protein Coding	P17931	53	GC14P055124	5.86582
PLOD1	Procollagen-Lysine,2-Oxoglutarate 5-Dioxygenase 1	Protein Coding	Q02809	53	GC01P011934	5.85469
CSF1	Colony Stimulating Factor 1	Protein Coding	P09603	53	GC01P109911	5.77492
COX5A	Cytochrome C Oxidase Subunit 5A	Protein Coding	P20674	53	GC15M074919	5.69544
FOXP2	Forkhead Box P2	Protein Coding	O15409	53	GC07P114086	5.37901
TREM2	Triggering Receptor Expressed On Myeloid Cells 2	Protein Coding	Q9NZC2	53	GC06M093978	5.34773
MAOB	Monoamine Oxidase B	Protein Coding	P27338	53	GC0XM043766	5.20932
HABP2	Hyaluronan Binding Protein 2	Protein Coding	Q14520	53	GC10P113550	5.01495
IL13	Interleukin 13	Protein Coding	P35225	53	GC05P132656	4.99199
PPARA	Peroxisome Proliferator Activated Receptor Alpha	Protein Coding	Q07869	53	GC22P046150	4.94698
ACTC1	Actin Alpha Cardiac Muscle 1	Protein Coding	P68032	53	GC15M034790	4.91192
ASL	Argininosuccinate Lyase	Protein Coding	P04424	53	GC07P066075	4.90044
APTX	Aprataxin	Protein Coding	Q7Z2E3	53	GC09M032886	4.81877
ITM2B	Integral Membrane Protein 2B	Protein Coding	Q9Y287	53	GC13P048233	4.81838
NPR3	Natriuretic Peptide Receptor 3	Protein Coding	P17342	53	GC05P032689	4.74404
C5	Complement C5	Protein Coding	P01031	53	GC09M120933	4.68742
CCR2	C-C Motif Chemokine Receptor 2	Protein Coding	P41597	53	GC03P057394	4.67806
NSD1	Nuclear Receptor Binding SET Domain Protein 1	Protein Coding	Q96L73	53	GC05P186642	4.66296
UQCRC2	Ubiquinol-Cytochrome C Reductase Core Protein 2	Protein Coding	P22695	53	GC16P081067	4.65545
NDUFV1	NADH:Ubiquinone Oxidoreductase Core Subunit V1	Protein Coding	P49821	53	GC11P089259	4.6105
APOL1	Apolipoprotein L1	Protein Coding	O14791	53	GC22P036253	4.56695
KLKB1	Kallikrein B1	Protein Coding	P03952	53	GC04P186348	4.53657
COX4I1	Cytochrome C Oxidase Subunit 4I1	Protein Coding	P13073	53	GC16P085798	4.4938
SCO1	Synthesis Of Cytochrome C Oxidase 1	Protein Coding	O75880	53	GC17M010672	4.4938
SCO2	Synthesis Of Cytochrome C Oxidase 2	Protein Coding	O43819	53	GC22M050523	4.4938
CX3CR1	C-X3-C Motif Chemokine Receptor 1	Protein Coding	P49238	53	GC03M039279	4.48979
CHGA	Chromogranin A	Protein Coding	P10645	53	GC14P092990	4.35577
AHSG	Alpha 2-HS Glycoprotein	Protein Coding	P02765	53	GC03P186658	4.29016
NAGA	Alpha-N-Acetylgalactosaminidase	Protein Coding	P17050	53	GC22M042058	4.22003
CHIT1	Chitinase 1	Protein Coding	Q13231	53	GC01M203213	4.14238
COL5A2	Collagen Type V Alpha 2 Chain	Protein Coding	P05997	53	GC02M189031	4.07446
ATXN2	Ataxin 2	Protein Coding	Q99700	53	GC12M111443	4.02015
MTNR1B	Melatonin Receptor 1B	Protein Coding	P49286	53	GC11P092969	4.0081
DPAGT1	Dolichyl-Phosphate N-Acetylglucosaminephosphotransferase 1	Protein Coding	Q9H3H5	53	GC11M126559	4.00637
GC	GC Vitamin D Binding Protein	Protein Coding	P02774	53	GC04M071741	3.87721
PON3	Paraoxonase 3	Protein Coding	Q15166	53	GC07M095359	3.84919
LIF	LIF Interleukin 6 Family Cytokine	Protein Coding	P15018	53	GC22M030240	3.83127
CYP3A5	Cytochrome P450 Family 3 Subfamily A Member 5	Protein Coding	P20815	53	GC07M099648	3.82699
GSTO1	Glutathione S-Transferase Omega 1	Protein Coding	P78417	53	GC10P104235	3.79984
NTF3	Neurotrophin 3	Protein Coding	P20783	53	GC12P038933	3.74856
EPRS1	Glutamyl-Prolyl-TRNA Synthetase 1	Protein Coding	P07814	53	GC01M219969	3.73269
PRDM16	PR/SET Domain 16	Protein Coding	Q9HAZ2	53	GC01P020557	3.63936
CHMP2B	Charged Multivesicular Body Protein 2B	Protein Coding	Q9UQN3	53	GC03P087227	3.61621
FMR1	Fragile X Messenger Ribonucleoprotein 1	Protein Coding	Q06787	53	GC0XP148000	3.59433
GDF2	Growth Differentiation Factor 2	Protein Coding	Q9UK05	53	GC10P047322	3.58046
SHMT1	Serine Hydroxymethyltransferase 1	Protein Coding	P34896	53	GC17M075984	3.5782
PDGFA	Platelet Derived Growth Factor Subunit A	Protein Coding	P04085	53	GC07M000497	3.56589
DKK1	Dickkopf WNT Signaling Pathway Inhibitor 1	Protein Coding	O94907	53	GC10P052314	3.55839
SUOX	Sulfite Oxidase	Protein Coding	P51687	53	GC12P055997	3.54029
MTTP	Microsomal Triglyceride Transfer Protein	Protein Coding	P55157	53	GC04P099563	3.5376
CD163	CD163 Molecule	Protein Coding	Q86VB7	53	GC12M029352	3.53455
CX3CL1	C-X3-C Motif Chemokine Ligand 1	Protein Coding	P78423	53	GC16P057372	3.50502
PGF	Placental Growth Factor	Protein Coding	P49763	53	GC14M074941	3.49099
PKP2	Plakophilin 2	Protein Coding	Q99959	53	GC12M032790	3.47517
DNASE1	Deoxyribonuclease 1	Protein Coding	P24855	53	GC16P003611	3.4541
IGFBP2	Insulin Like Growth Factor Binding Protein 2	Protein Coding	P18065	53	GC02P216632	3.39583
HTR2C	5-Hydroxytryptamine Receptor 2C	Protein Coding	P28335	53	GC0XP114584	3.3778
DYNC1H1	Dynein Cytoplasmic 1 Heavy Chain 1	Protein Coding	Q14204	53	GC14P115794	3.37545
SLC22A4	Solute Carrier Family 22 Member 4	Protein Coding	Q9H015	53	GC05P132294	3.36342
CIITA	Class II Major Histocompatibility Complex Transactivator	Protein Coding	P33076	53	GC16P080655	3.34366
VTN	Vitronectin	Protein Coding	P04004	53	GC17M076385	3.33785
BMP6	Bone Morphogenetic Protein 6	Protein Coding	P22004	53	GC06P007726	3.32088
DFFA	DNA Fragmentation Factor Subunit Alpha	Protein Coding	O00273	53	GC01M010456	3.31925
TNFSF10	TNF Superfamily Member 10	Protein Coding	P50591	53	GC03M172505	3.31622
VIPR2	Vasoactive Intestinal Peptide Receptor 2	Protein Coding	P41587	53	GC07M159028	3.31555
PDE11A	Phosphodiesterase 11A	Protein Coding	Q9HCR9	53	GC02M177624	3.3131
IGF2BP2	Insulin Like Growth Factor 2 MRNA Binding Protein 2	Protein Coding	Q9Y6M1	53	GC03M185643	3.29562
EGR1	Early Growth Response 1	Protein Coding	P18146	53	GC05P138465	3.29168
LTBP1	Latent Transforming Growth Factor Beta Binding Protein 1	Protein Coding	Q14766	53	GC02P032946	3.26945
MEFV	MEFV Innate Immunity Regulator, Pyrin	Protein Coding	O15553	53	GC16M020459	3.26309
USF1	Upstream Transcription Factor 1	Protein Coding	P22415	53	GC01M161039	3.21831
GRM8	Glutamate Metabotropic Receptor 8	Protein Coding	O00222	53	GC07M126438	3.21794
HPSE	Heparanase	Protein Coding	Q9Y251	53	GC04M083292	3.20267
OAS1	2'-5'-Oligoadenylate Synthetase 1	Protein Coding	P00973	53	GC12P113005	3.18638
ADRA2C	Adrenoceptor Alpha 2C	Protein Coding	P18825	53	GC04P003766	3.17731
CLCN1	Chloride Voltage-Gated Channel 1	Protein Coding	P35523	53	GC07P143316	3.15997
CFLAR	CASP8 And FADD Like Apoptosis Regulator	Protein Coding	O15519	53	GC02P201527	3.155
MEF2D	Myocyte Enhancer Factor 2D	Protein Coding	Q14814	53	GC01M156463	3.14378
ALOX12	Arachidonate 12-Lipoxygenase, 12S Type	Protein Coding	P18054	53	GC17P111131	3.13746
MAT1A	Methionine Adenosyltransferase 1A	Protein Coding	Q00266	53	GC10M080271	3.13746
LAMA4	Laminin Subunit Alpha 4	Protein Coding	Q16363	53	GC06M112107	3.11364
ORAI1	ORAI Calcium Release-Activated Calcium Modulator 1	Protein Coding	Q96D31	53	GC12P133267	3.09133
TNFRSF9	TNF Receptor Superfamily Member 9	Protein Coding	Q07011	53	GC01M007915	3.08545
AP3B1	Adaptor Related Protein Complex 3 Subunit Beta 1	Protein Coding	O00203	53	GC05M078000	3.0781
ANGPTL4	Angiopoietin Like 4	Protein Coding	Q9BY76	53	GC19P008363	3.04172
MAPK8IP1	Mitogen-Activated Protein Kinase 8 Interacting Protein 1	Protein Coding	Q9UQF2	53	GC11P047713	3.01481
S100A9	S100 Calcium Binding Protein A9	Protein Coding	P06702	53	GC01P153357	3.01356
DLL1	Delta Like Canonical Notch Ligand 1	Protein Coding	O00548	53	GC06M170282	3.01231
S1PR1	Sphingosine-1-Phosphate Receptor 1	Protein Coding	P21453	53	GC01P101236	3.00336
LTA4H	Leukotriene A4 Hydrolase	Protein Coding	P09960	53	GC12M096000	2.98362
POMGNT1	Protein O-Linked Mannose N-Acetylglucosaminyltransferase 1 (Beta 1,2-)	Protein Coding	Q8WZA1	53	GC01M046188	2.98087
PLAUR	Plasminogen Activator, Urokinase Receptor	Protein Coding	Q03405	53	GC19M043646	2.97083
COL6A3	Collagen Type VI Alpha 3 Chain	Protein Coding	P12111	53	GC02M237324	2.9562
HTT	Huntingtin	Protein Coding	P42858	53	GC04P003041	2.95174
SNCB	Synuclein Beta	Protein Coding	Q16143	53	GC05M176620	2.93029
P4HA2	Prolyl 4-Hydroxylase Subunit Alpha 2	Protein Coding	O15460	53	GC05M132193	2.92939
HLA-DRA	Major Histocompatibility Complex, Class II, DR Alpha	Protein Coding	P01903	53	GC06P032439	2.92367
CXCL10	C-X-C Motif Chemokine Ligand 10	Protein Coding	P02778	53	GC04M076021	2.91173
CDH13	Cadherin 13	Protein Coding	P55290	53	GC16P082626	2.88012
CHRNA7	Cholinergic Receptor Nicotinic Alpha 7 Subunit	Protein Coding	P36544	53	GC15P031923	2.84933
PTPRN2	Protein Tyrosine Phosphatase Receptor Type N2	Protein Coding	Q92932	53	GC07M157539	2.83262
PLN	Phospholamban	Protein Coding	P26678	53	GC06P118548	2.82818
DRD1	Dopamine Receptor D1	Protein Coding	P21728	53	GC05M175440	2.79203
WNK4	WNK Lysine Deficient Protein Kinase 4	Protein Coding	Q96J92	53	GC17P042780	2.74594
ATP6AP2	ATPase H+ Transporting Accessory Protein 2	Protein Coding	O75787	53	GC0XP040622	2.73869
FZD3	Frizzled Class Receptor 3	Protein Coding	Q9NPG1	53	GC08P028494	2.72945
BGN	Biglycan	Protein Coding	P21810	53	GC0XP153494	2.7158
IL1R2	Interleukin 1 Receptor Type 2	Protein Coding	P27930	53	GC02P101991	2.70764
ASIC1	Acid Sensing Ion Channel Subunit 1	Protein Coding	P78348	53	GC12P050057	2.69466
NNMT	Nicotinamide N-Methyltransferase	Protein Coding	P40261	53	GC11P114257	2.67798
PRDX5	Peroxiredoxin 5	Protein Coding	P30044	53	GC11P088959	2.67166
SDHD	Succinate Dehydrogenase Complex Subunit D	Protein Coding	O14521	53	GC11P112505	2.66866
CHD4	Chromodomain Helicase DNA Binding Protein 4	Protein Coding	Q14839	53	GC12M006570	2.66696
GCLC	Glutamate-Cysteine Ligase Catalytic Subunit	Protein Coding	P48506	53	GC06M053497	2.66189
LRPAP1	LDL Receptor Related Protein Associated Protein 1	Protein Coding	P30533	53	GC04M004893	2.65128
SFTPA1	Surfactant Protein A1	Protein Coding	Q8IWL2	53	GC10P112479	2.64895
TG	Thyroglobulin	Protein Coding	P01266	53	GC08P132866	2.64307
COL17A1	Collagen Type XVII Alpha 1 Chain	Protein Coding	Q9UMD9	53	GC10M104031	2.63094
VIP	Vasoactive Intestinal Peptide	Protein Coding	P01282	53	GC06P152750	2.6297
C1QA	Complement C1q A Chain	Protein Coding	P02745	53	GC01P041648	2.62866
KCNA3	Potassium Voltage-Gated Channel Subfamily A Member 3	Protein Coding	P22001	53	GC01M110654	2.6142
TRPM6	Transient Receptor Potential Cation Channel Subfamily M Member 6	Protein Coding	Q9BX84	53	GC09M074725	2.61201
WNT2B	Wnt Family Member 2B	Protein Coding	Q93097	53	GC01P112466	2.60803
CXCR3	C-X-C Motif Chemokine Receptor 3	Protein Coding	P49682	53	GC0XM071615	2.59667
SOAT1	Sterol O-Acyltransferase 1	Protein Coding	P35610	53	GC01P179294	2.5787
CHRNB4	Cholinergic Receptor Nicotinic Beta 4 Subunit	Protein Coding	P30926	53	GC15M078624	2.57863
ACAT2	Acetyl-CoA Acetyltransferase 2	Protein Coding	Q9BWD1	53	GC06P162563	2.52733
CORO1A	Coronin 1A	Protein Coding	P31146	53	GC16P081586	2.52733
ERAP1	Endoplasmic Reticulum Aminopeptidase 1	Protein Coding	Q9NZ08	53	GC05M096760	2.52733
IL23R	Interleukin 23 Receptor	Protein Coding	Q5VWK5	53	GC01P067138	2.52733
PSTPIP1	Proline-Serine-Threonine Phosphatase Interacting Protein 1	Protein Coding	O43586	53	GC15P076993	2.52733
SIK1	Salt Inducible Kinase 1	Protein Coding	P57059	53	GC21M043414	2.52733
CD86	CD86 Molecule	Protein Coding	P42081	53	GC03P122055	2.50476
CRY1	Cryptochrome Circadian Regulator 1	Protein Coding	Q16526	53	GC12M106991	2.49778
CD47	CD47 Molecule	Protein Coding	Q08722	53	GC03M108043	2.49101
H2AX	H2A.X Variant Histone	Protein Coding	P16104	53	GC11M126556	2.48541
F2RL1	F2R Like Trypsin Receptor 1	Protein Coding	P55085	53	GC05P076818	2.4737
SLIT2	Slit Guidance Ligand 2	Protein Coding	O94813	53	GC04P024736	2.47327
OPA1	OPA1 Mitochondrial Dynamin Like GTPase	Protein Coding	O60313	53	GC03P193594	2.45196
PLTP	Phospholipid Transfer Protein	Protein Coding	P55058	53	GC20M045898	2.43091
DOCK1	Dedicator Of Cytokinesis 1	Protein Coding	Q14185	53	GC10P126905	2.42905
EIF2AK1	Eukaryotic Translation Initiation Factor 2 Alpha Kinase 1	Protein Coding	Q9BQI3	53	GC07M006022	2.42905
TP73	Tumor Protein P73	Protein Coding	O15350	53	GC01P003652	2.42905
ABCC3	ATP Binding Cassette Subfamily C Member 3	Protein Coding	O15438	53	GC17P050634	2.42695
ATP13A2	ATPase Cation Transporting 13A2	Protein Coding	Q9NQ11	53	GC01M016985	2.42624
CPT1B	Carnitine Palmitoyltransferase 1B	Protein Coding	Q92523	53	GC22M077256	2.42089
LAMA2	Laminin Subunit Alpha 2	Protein Coding	P24043	53	GC06P136404	2.40965
ASXL1	ASXL Transcriptional Regulator 1	Protein Coding	Q8IXJ9	53	GC20P040700	2.40803
PNPLA2	Patatin Like Phospholipase Domain Containing 2	Protein Coding	Q96AD5	53	GC11P010627	2.3817
MYLK2	Myosin Light Chain Kinase 2	Protein Coding	Q9H1R3	53	GC20P031819	2.36826
HMGCL	3-Hydroxy-3-Methylglutaryl-CoA Lyase	Protein Coding	P35914	53	GC01M023801	2.36108
APOA2	Apolipoprotein A2	Protein Coding	P02652	53	GC01M161222	2.36001
IL21	Interleukin 21	Protein Coding	Q9HBE4	53	GC04M122612	2.35467
HMBS	Hydroxymethylbilane Synthase	Protein Coding	P08397	53	GC11P119084	2.35463
SLC25A13	Solute Carrier Family 25 Member 13	Protein Coding	Q9UJS0	53	GC07M096120	2.34957
KMO	Kynurenine 3-Monooxygenase	Protein Coding	O15229	53	GC01P241532	2.34162
ABCB7	ATP Binding Cassette Subfamily B Member 7	Protein Coding	O75027	53	GC0XM075053	2.33512
H6PD	Hexose-6-Phosphate Dehydrogenase/Glucose 1-Dehydrogenase	Protein Coding	O95479	53	GC01P009234	2.32884
LMX1B	LIM Homeobox Transcription Factor 1 Beta	Protein Coding	O60663	53	GC09P126770	2.32646
CEACAM1	CEA Cell Adhesion Molecule 1	Protein Coding	P13688	53	GC19M042507	2.32323
BDKRB2	Bradykinin Receptor B2	Protein Coding	P30411	53	GC14P096205	2.32292
BAD	BCL2 Associated Agonist Of Cell Death	Protein Coding	Q92934	53	GC11M125317	2.29328
E2F1	E2F Transcription Factor 1	Protein Coding	Q01094	53	GC20M033675	2.26136
GAD2	Glutamate Decarboxylase 2	Protein Coding	Q05329	53	GC10P026216	2.23277
CLN3	CLN3 Lysosomal/Endosomal Transmembrane Protein, Battenin	Protein Coding	Q13286	53	GC16M028466	2.22311
FGF5	Fibroblast Growth Factor 5	Protein Coding	P12034	53	GC04P080266	2.20864
ROCK2	Rho Associated Coiled-Coil Containing Protein Kinase 2	Protein Coding	O75116	53	GC02M011472	2.19541
ETFA	Electron Transfer Flavoprotein Subunit Alpha	Protein Coding	P13804	53	GC15M148252	2.19357
EFEMP2	EGF Containing Fibulin Extracellular Matrix Protein 2	Protein Coding	O95967	53	GC11M125412	2.18913
POLR3A	RNA Polymerase III Subunit A	Protein Coding	O14802	53	GC10M079112	2.16644
OSMR	Oncostatin M Receptor	Protein Coding	Q99650	53	GC05P038845	2.15846
SLC8A1	Solute Carrier Family 8 Member A1	Protein Coding	P32418	53	GC02M040078	2.14759
HLA-C	Major Histocompatibility Complex, Class I, C	Protein Coding	P10321	53	GC06M093737	2.14198
SLC7A11	Solute Carrier Family 7 Member 11	Protein Coding	Q9UPY5	53	GC04M138164	2.13844
BSG	Basigin (Ok Blood Group)	Protein Coding	P35613	53	GC19P000571	2.11632
ISL1	ISL LIM Homeobox 1	Protein Coding	P61371	53	GC05P051383	2.11285
P2RX4	Purinergic Receptor P2X 4	Protein Coding	Q99571	53	GC12P133261	2.09389
AGA	Aspartylglucosaminidase	Protein Coding	P20933	53	GC04M177430	2.09164
GALC	Galactosylceramidase	Protein Coding	P54803	53	GC14M087837	2.09164
UGCG	UDP-Glucose Ceramide Glucosyltransferase	Protein Coding	Q16739	53	GC09P111896	2.0755
MED12	Mediator Complex Subunit 12	Protein Coding	Q93074	53	GC0XP071118	2.05516
CSTA	Cystatin A	Protein Coding	P01040	53	GC03P122325	2.04975
PSMC3	Proteasome 26S Subunit, ATPase 3	Protein Coding	P17980	53	GC11M125007	2.04694
GNMT	Glycine N-Methyltransferase	Protein Coding	Q14749	53	GC06P042960	2.04176
SLC27A2	Solute Carrier Family 27 Member 2	Protein Coding	O14975	53	GC15P050182	2.04176
EGLN2	Egl-9 Family Hypoxia Inducible Factor 2	Protein Coding	Q96KS0	53	GC19P113092	2.00588
IL10RA	Interleukin 10 Receptor Subunit Alpha	Protein Coding	Q13651	53	GC11P117993	2.00328
IL10RB	Interleukin 10 Receptor Subunit Beta	Protein Coding	Q08334	53	GC21P033266	2.00328
SHC1	SHC Adaptor Protein 1	Protein Coding	P29353	53	GC01M154962	2.00319
EPHX1	Epoxide Hydrolase 1	Protein Coding	P07099	53	GC01P225810	1.98853
SOX5	SRY-Box Transcription Factor 5	Protein Coding	P35711	53	GC12M023529	1.96586
TPK1	Thiamin Pyrophosphokinase 1	Protein Coding	Q9H3S4	53	GC07M144451	1.95905
MYO5A	Myosin VA	Protein Coding	Q9Y4I1	53	GC15M149601	1.95713
ATP2B2	ATPase Plasma Membrane Ca2+ Transporting 2	Protein Coding	Q01814	53	GC03M010324	1.93648
PEX1	Peroxisomal Biogenesis Factor 1	Protein Coding	O43933	53	GC07M092487	1.93648
SLC7A7	Solute Carrier Family 7 Member 7	Protein Coding	Q9UM01	53	GC14M022773	1.93648
GYPA	Glycophorin A (MNS Blood Group)	Protein Coding	P02724	53	GC04M144109	1.92678
MADD	MAP Kinase Activating Death Domain	Protein Coding	Q8WXG6	53	GC11P047771	1.92507
VAMP2	Vesicle Associated Membrane Protein 2	Protein Coding	P63027	53	GC17M074897	1.92507
LGI1	Leucine Rich Glioma Inactivated 1	Protein Coding	O95970	53	GC10P093757	1.92383
GRM3	Glutamate Metabotropic Receptor 3	Protein Coding	Q14832	53	GC07P086643	1.90112
RELN	Reelin	Protein Coding	P78509	53	GC07M103471	1.8717
SARS2	Seryl-TRNA Synthetase 2, Mitochondrial	Protein Coding	Q9NP81	53	GC19M092748	1.8717
CACNA1F	Calcium Voltage-Gated Channel Subunit Alpha1 F	Protein Coding	O60840	53	GC0XM049205	1.85711
CASQ2	Calsequestrin 2	Protein Coding	O14958	53	GC01M115700	1.85711
KCNE3	Potassium Voltage-Gated Channel Subfamily E Regulatory Subunit 3	Protein Coding	Q9Y6H6	53	GC11M074454	1.85711
SFTPD	Surfactant Protein D	Protein Coding	P35247	53	GC10M079937	1.85711
STAR	Steroidogenic Acute Regulatory Protein	Protein Coding	P49675	53	GC08M038250	1.85711
OCA2	OCA2 Melanosomal Transmembrane Protein	Protein Coding	Q04671	53	GC15M027754	1.84937
SNRPN	Small Nuclear Ribonucleoprotein Polypeptide N	Protein Coding	P63162	53	GC15P024823	1.84937
ABHD5	Abhydrolase Domain Containing 5, Lysophosphatidic Acid Acyltransferase	Protein Coding	Q8WTS1	53	GC03P043846	1.84084
RBBP4	RB Binding Protein 4, Chromatin Remodeling Factor	Protein Coding	Q09028	53	GC01P032651	1.84084
LRAT	Lecithin Retinol Acyltransferase	Protein Coding	O95237	53	GC04P154626	1.83646
CDKN1C	Cyclin Dependent Kinase Inhibitor 1C	Protein Coding	P49918	53	GC11M011929	1.81949
ADORA3	Adenosine A3 Receptor	Protein Coding	P0DMS8	53	GC01M111499	1.80837
SPTA1	Spectrin Alpha, Erythrocytic 1	Protein Coding	P02549	53	GC01M158610	1.80837
TAP2	Transporter 2, ATP Binding Cassette Subfamily B Member	Protein Coding	Q03519	53	GC06M032821	1.80713
GBE1	1,4-Alpha-Glucan Branching Enzyme 1	Protein Coding	Q04446	53	GC03M081489	1.80313
MAP1B	Microtubule Associated Protein 1B	Protein Coding	P46821	53	GC05P072107	1.80313
FOXC2	Forkhead Box C2	Protein Coding	Q99958	53	GC16P094764	1.78011
ADH4	Alcohol Dehydrogenase 4 (Class II), Pi Polypeptide	Protein Coding	P08319	53	GC04M099123	1.76829
GYS2	Glycogen Synthase 2	Protein Coding	P54840	53	GC12M029641	1.76829
PLOD3	Procollagen-Lysine,2-Oxoglutarate 5-Dioxygenase 3	Protein Coding	O60568	53	GC07M101205	1.76829
PPP2R2B	Protein Phosphatase 2 Regulatory Subunit Bbeta	Protein Coding	Q00005	53	GC05M146582	1.75563
TRPS1	Transcriptional Repressor GATA Binding 1	Protein Coding	Q9UHF7	53	GC08M115408	1.75521
ABCA7	ATP Binding Cassette Subfamily A Member 7	Protein Coding	Q8IZY2	53	GC19P111832	1.75515
EIF2AK4	Eukaryotic Translation Initiation Factor 2 Alpha Kinase 4	Protein Coding	Q9P2K8	53	GC15P039934	1.755
SMAD1	SMAD Family Member 1	Protein Coding	Q15797	53	GC04P145481	1.755
SV2A	Synaptic Vesicle Glycoprotein 2A	Protein Coding	Q7L0J3	53	GC01M149903	1.755
CD209	CD209 Molecule	Protein Coding	Q9NNX6	53	GC19M007739	1.73891
CHD1	Chromodomain Helicase DNA Binding Protein 1	Protein Coding	O14646	53	GC05M098853	1.73891
FAM20C	FAM20C Golgi Associated Secretory Pathway Kinase	Protein Coding	Q8IXL6	53	GC07P000192	1.73891
RAG1	Recombination Activating 1	Protein Coding	P15918	53	GC11P036554	1.73891
RBBP8	RB Binding Protein 8, Endonuclease	Protein Coding	Q99708	53	GC18P022798	1.73891
SLC34A1	Solute Carrier Family 34 Member 1	Protein Coding	Q06495	53	GC05P186655	1.73891
HCRTR2	Hypocretin Receptor 2	Protein Coding	O43614	53	GC06P055106	1.73584
ALG1	ALG1 Chitobiosyldiphosphodolichol Beta-Mannosyltransferase	Protein Coding	Q9BT22	53	GC16P005033	1.72904
CLOCK	Clock Circadian Regulator	Protein Coding	O15516	53	GC04M055427	1.72766
TCF12	Transcription Factor 12	Protein Coding	Q99081	53	GC15P056918	1.71632
ADARB1	Adenosine Deaminase RNA Specific B1	Protein Coding	P78563	53	GC21P045073	1.699
PHOX2B	Paired Like Homeobox 2B	Protein Coding	Q99453	53	GC04M041746	1.699
CISH	Cytokine Inducible SH2 Containing Protein	Protein Coding	Q9NSE2	53	GC03M053819	1.69639
EXT2	Exostosin Glycosyltransferase 2	Protein Coding	Q93063	53	GC11P044095	1.69036
HLA-G	Major Histocompatibility Complex, Class I, G	Protein Coding	P17693	53	GC06P134763	1.68742
NSF	N-Ethylmaleimide Sensitive Factor, Vesicle Fusing ATPase	Protein Coding	P46459	53	GC17P046590	1.68505
HAAO	3-Hydroxyanthranilate 3,4-Dioxygenase	Protein Coding	P46952	53	GC02M042767	1.68296
PICALM	Phosphatidylinositol Binding Clathrin Assembly Protein	Protein Coding	Q13492	53	GC11M085957	1.68296
POLR2A	RNA Polymerase II Subunit A	Protein Coding	P24928	53	GC17P111182	1.68296
CADM1	Cell Adhesion Molecule 1	Protein Coding	Q9BY67	53	GC11M115169	1.66958
ITGA1	Integrin Subunit Alpha 1	Protein Coding	P56199	53	GC05P052788	1.6593
NPC1L1	NPC1 Like Intracellular Cholesterol Transporter 1	Protein Coding	Q9UHC9	53	GC07M044512	1.65755
HYOU1	Hypoxia Up-Regulated 1	Protein Coding	Q9Y4L1	53	GC11M126548	1.64796
RTN4	Reticulon 4	Protein Coding	Q9NQC3	53	GC02M054934	1.64252
CACNG2	Calcium Voltage-Gated Channel Auxiliary Subunit Gamma 2	Protein Coding	Q9Y698	53	GC22M077081	1.63809
DLX5	Distal-Less Homeobox 5	Protein Coding	P56178	53	GC07M097020	1.63809
ME2	Malic Enzyme 2	Protein Coding	P23368	53	GC18P050879	1.63809
PTPRB	Protein Tyrosine Phosphatase Receptor Type B	Protein Coding	P23467	53	GC12M070516	1.63809
MYOCD	Myocardin	Protein Coding	Q8IZQ8	53	GC17P012665	1.61858
BPGM	Bisphosphoglycerate Mutase	Protein Coding	P07738	53	GC07P134646	1.60607
CDC7	Cell Division Cycle 7	Protein Coding	O00311	53	GC01P091500	1.59962
TEAD1	TEA Domain Transcription Factor 1	Protein Coding	P28347	53	GC11P012674	1.59962
HBEGF	Heparin Binding EGF Like Growth Factor	Protein Coding	Q99075	53	GC05M140332	1.57073
HTR1B	5-Hydroxytryptamine Receptor 1B	Protein Coding	P28222	53	GC06M094386	1.57073
ABCC4	ATP Binding Cassette Subfamily C Member 4 (PEL Blood Group)	Protein Coding	O15439	53	GC13M095019	1.57024
EPX	Eosinophil Peroxidase	Protein Coding	P11678	53	GC17P058192	1.57024
PDE2A	Phosphodiesterase 2A	Protein Coding	O00408	53	GC11M072576	1.57024
AIRE	Autoimmune Regulator	Protein Coding	O43918	53	GC21P044285	1.5686
NR1I3	Nuclear Receptor Subfamily 1 Group I Member 3	Protein Coding	Q14994	53	GC01M161229	1.5686
RAP1A	RAP1A, Member Of RAS Oncogene Family	Protein Coding	P62834	53	GC01P111542	1.5686
DDOST	Dolichyl-Diphosphooligosaccharide--Protein Glycosyltransferase Non-Catalytic Subunit	Protein Coding	P39656	53	GC01M020651	1.56401
SUCLG1	Succinate-CoA Ligase GDP/ADP-Forming Subunit Alpha	Protein Coding	P53597	53	GC02M084423	1.55548
ALDH4A1	Aldehyde Dehydrogenase 4 Family Member A1	Protein Coding	P30038	53	GC01M018871	1.53668
CFD	Complement Factor D	Protein Coding	P00746	53	GC19P000859	1.52026
PLOD2	Procollagen-Lysine,2-Oxoglutarate 5-Dioxygenase 2	Protein Coding	O00469	53	GC03M146035	1.52026
CNP	2',3'-Cyclic Nucleotide 3' Phosphodiesterase	Protein Coding	P09543	53	GC17P041966	1.51643
GPC6	Glypican 6	Protein Coding	Q9Y625	53	GC13P093218	1.51643
ADAM12	ADAM Metallopeptidase Domain 12	Protein Coding	O43184	53	GC10M126012	1.49427
ARRB1	Arrestin Beta 1	Protein Coding	P49407	53	GC11M125753	1.49427
MAP4K2	Mitogen-Activated Protein Kinase Kinase Kinase Kinase 2	Protein Coding	Q12851	53	GC11M125330	1.49427
NRF1	Nuclear Respiratory Factor 1	Protein Coding	Q16656	53	GC07P129611	1.49427
PTPRN	Protein Tyrosine Phosphatase Receptor Type N	Protein Coding	Q16849	53	GC02M219289	1.49427
SERPINB2	Serpin Family B Member 2	Protein Coding	P05120	53	GC18P063871	1.49427
FDFT1	Farnesyl-Diphosphate Farnesyltransferase 1	Protein Coding	P37268	53	GC08P011795	1.48749
ANTXR1	ANTXR Cell Adhesion Molecule 1	Protein Coding	Q9H6X2	53	GC02P068977	1.48293
CELF2	CUGBP Elav-Like Family Member 2	Protein Coding	O95319	53	GC10P010462	1.48293
CHKB	Choline Kinase Beta	Protein Coding	Q9Y259	53	GC22M050578	1.48293
CLCN7	Chloride Voltage-Gated Channel 7	Protein Coding	P51798	53	GC16M001444	1.48293
EIF4A1	Eukaryotic Translation Initiation Factor 4A1	Protein Coding	P60842	53	GC17P007572	1.48293
EIF4A3	Eukaryotic Translation Initiation Factor 4A3	Protein Coding	P38919	53	GC17M080237	1.48293
EPHA7	EPH Receptor A7	Protein Coding	Q15375	53	GC06M093240	1.48293
EPHB1	EPH Receptor B1	Protein Coding	P54762	53	GC03P134795	1.48293
FXR1	FMR1 Autosomal Homolog 1	Protein Coding	P51114	53	GC03P180868	1.48293
FZD1	Frizzled Class Receptor 1	Protein Coding	Q9UP38	53	GC07P091264	1.48293
FZD7	Frizzled Class Receptor 7	Protein Coding	O75084	53	GC02P203700	1.48293
GJA8	Gap Junction Protein Alpha 8	Protein Coding	P48165	53	GC01P147902	1.48293
HINT1	Histidine Triad Nucleotide Binding Protein 1	Protein Coding	P49773	53	GC05M131159	1.48293
KLF5	KLF Transcription Factor 5	Protein Coding	Q13887	53	GC13P073054	1.48293
NFS1	NFS1 Cysteine Desulfurase	Protein Coding	Q9Y697	53	GC20M035668	1.48293
PABPN1	Poly(A) Binding Protein Nuclear 1	Protein Coding	Q86U42	53	GC14P047396	1.48293
PAX8	Paired Box 8	Protein Coding	Q06710	53	GC02M113215	1.48293
RPS6KA2	Ribosomal Protein S6 Kinase A2	Protein Coding	Q15349	53	GC06M166409	1.48293
ATXN1	Ataxin 1	Protein Coding	P54253	53	GC06M016299	1.46979
OPTN	Optineurin	Protein Coding	Q96CV9	53	GC10P013099	1.46979
ABCA4	ATP Binding Cassette Subfamily A Member 4	Protein Coding	P78363	53	GC01M093992	1.45355
ADAMTS5	ADAM Metallopeptidase With Thrombospondin Type 1 Motif 5	Protein Coding	Q9UNA0	53	GC21M026918	1.45355
ATP6AP1	ATPase H+ Transporting Accessory Protein 1	Protein Coding	Q15904	53	GC0XP154428	1.45355
CHRNB1	Cholinergic Receptor Nicotinic Beta 1 Subunit	Protein Coding	P11230	53	GC17P111178	1.45355
DCLRE1C	DNA Cross-Link Repair 1C	Protein Coding	Q96SD1	53	GC10M014897	1.45355
DNAJB1	DnaJ Heat Shock Protein Family (Hsp40) Member B1	Protein Coding	P25685	53	GC19M014514	1.45355
ECM1	Extracellular Matrix Protein 1	Protein Coding	Q16610	53	GC01P150508	1.45355
KRT19	Keratin 19	Protein Coding	P08727	53	GC17M041523	1.45355
METAP2	Methionyl Aminopeptidase 2	Protein Coding	P50579	53	GC12P095473	1.45355
NR0B1	Nuclear Receptor Subfamily 0 Group B Member 1	Protein Coding	P51843	53	GC0XM030304	1.45355
NT5C3A	5'-Nucleotidase, Cytosolic IIIA	Protein Coding	Q9H0P0	53	GC07M033014	1.45355
PSMD4	Proteasome 26S Subunit Ubiquitin Receptor, Non-ATPase 4	Protein Coding	P55036	53	GC01P164294	1.45355
TBX2	T-Box Transcription Factor 2	Protein Coding	Q13207	53	GC17P061399	1.45355
TP53BP1	Tumor Protein P53 Binding Protein 1	Protein Coding	Q12888	53	GC15M043403	1.45355
TUBA8	Tubulin Alpha 8	Protein Coding	Q9NY65	53	GC22P018110	1.45355
CAMK4	Calcium/Calmodulin Dependent Protein Kinase IV	Protein Coding	Q16566	53	GC05P111223	1.4504
ITGA8	Integrin Subunit Alpha 8	Protein Coding	P53708	53	GC10M015513	1.4504
BCL2L11	BCL2 Like 11	Protein Coding	O43521	53	GC02P111119	1.42052
FKBP4	FKBP Prolyl Isomerase 4	Protein Coding	Q02790	53	GC12P003347	1.42052
AARS1	Alanyl-TRNA Synthetase 1	Protein Coding	P49588	53	GC16M073241	1.41999
CD244	CD244 Molecule	Protein Coding	Q9BZW8	53	GC01M160830	1.41999
KIF1B	Kinesin Family Member 1B	Protein Coding	O60333	53	GC01P010210	1.40499
SMARCE1	SWI/SNF Related, Matrix Associated, Actin Dependent Regulator Of Chromatin, Subfamily E, Member 1	Protein Coding	Q969G3	53	GC17M040624	1.40499
ACSL1	Acyl-CoA Synthetase Long Chain Family Member 1	Protein Coding	P33121	53	GC04M184755	1.40357
CHRNE	Cholinergic Receptor Nicotinic Epsilon Subunit	Protein Coding	Q04844	53	GC17M004897	1.40357
GPD1	Glycerol-3-Phosphate Dehydrogenase 1	Protein Coding	P21695	53	GC12P060287	1.40357
HLA-DPB1	Major Histocompatibility Complex, Class II, DP Beta 1	Protein Coding	P04440	53	GC06P134859	1.40357
INVS	Inversin	Protein Coding	Q9Y283	53	GC09P100099	1.40357
MAP2K5	Mitogen-Activated Protein Kinase Kinase 5	Protein Coding	Q13163	53	GC15P157672	1.40357
SYN1	Synapsin I	Protein Coding	P17600	53	GC0XM047571	1.40357
ACLY	ATP Citrate Lyase	Protein Coding	P53396	53	GC17M041866	1.40206
AKR1A1	Aldo-Keto Reductase Family 1 Member A1	Protein Coding	P14550	53	GC01P045550	1.40206
COASY	Coenzyme A Synthase	Protein Coding	Q13057	53	GC17P042561	1.40206
CR1	Complement C3b/C4b Receptor 1 (Knops Blood Group)	Protein Coding	P17927	53	GC01P207496	1.40206
CTSG	Cathepsin G	Protein Coding	P08311	53	GC14M024573	1.40206
EGR2	Early Growth Response 2	Protein Coding	P11161	53	GC10M062811	1.40206
IFNGR2	Interferon Gamma Receptor 2	Protein Coding	P38484	53	GC21P033402	1.40206
TNFSF13	TNF Superfamily Member 13	Protein Coding	O75888	53	GC17P007558	1.40206
MYH2	Myosin Heavy Chain 2	Protein Coding	Q9UKX2	53	GC17M010521	1.37218
PTGER3	Prostaglandin E Receptor 3	Protein Coding	P43115	53	GC01M070852	1.37218
TUBB4B	Tubulin Beta 4B Class IVb	Protein Coding	P68371	53	GC09P137241	1.37218
TNKS	Tankyrase	Protein Coding	O95271	53	GC08P009555	1.36902
JAG2	Jagged Canonical Notch Ligand 2	Protein Coding	Q9Y219	53	GC14M105140	1.32071
LFNG	LFNG O-Fucosylpeptide 3-Beta-N-Acetylglucosaminyltransferase	Protein Coding	Q8NES3	53	GC07P002512	1.32071
ABCD3	ATP Binding Cassette Subfamily D Member 3	Protein Coding	P28288	53	GC01P094385	1.28536
ALS2	Alsin Rho Guanine Nucleotide Exchange Factor ALS2	Protein Coding	Q96Q42	53	GC02M201701	1.28536
AMH	Anti-Mullerian Hormone	Protein Coding	P03971	53	GC19P111907	1.28536
AOX1	Aldehyde Oxidase 1	Protein Coding	Q06278	53	GC02P200585	1.28536
CCR7	C-C Motif Chemokine Receptor 7	Protein Coding	P32248	53	GC17M077631	1.28536
CD2	CD2 Molecule	Protein Coding	P06729	53	GC01P116754	1.28536
CEBPB	CCAAT Enhancer Binding Protein Beta	Protein Coding	P17676	53	GC20P050190	1.28536
CNTN1	Contactin 1	Protein Coding	Q12860	53	GC12P040692	1.28536
COL6A1	Collagen Type VI Alpha 1 Chain	Protein Coding	P12109	53	GC21P045981	1.28536
DAO	D-Amino Acid Oxidase	Protein Coding	P14920	53	GC12P108865	1.28536
DDX1	DEAD-Box Helicase 1	Protein Coding	Q92499	53	GC02P015591	1.28536
EMX2	Empty Spiracles Homeobox 2	Protein Coding	Q04743	53	GC10P117542	1.28536
ENPP2	Ectonucleotide Pyrophosphatase/Phosphodiesterase 2	Protein Coding	Q13822	53	GC08M119556	1.28536
FOXP1	Forkhead Box P1	Protein Coding	Q9H334	53	GC03M070954	1.28536
GOT1	Glutamic-Oxaloacetic Transaminase 1	Protein Coding	P17174	53	GC10M099396	1.28536
HARS1	Histidyl-TRNA Synthetase 1	Protein Coding	P12081	53	GC05M140673	1.28536
ICOS	Inducible T Cell Costimulator	Protein Coding	Q9Y6W8	53	GC02P203937	1.28536
ILK	Integrin Linked Kinase	Protein Coding	Q13418	53	GC11P010969	1.28536
KPNA2	Karyopherin Subunit Alpha 2	Protein Coding	P52292	53	GC17P068035	1.28536
KPNB1	Karyopherin Subunit Beta 1	Protein Coding	Q14974	53	GC17P047649	1.28536
NCL	Nucleolin	Protein Coding	P19338	53	GC02M231453	1.28536
NCOA1	Nuclear Receptor Coactivator 1	Protein Coding	Q15788	53	GC02P024492	1.28536
NRIP1	Nuclear Receptor Interacting Protein 1	Protein Coding	P48552	53	GC21M014961	1.28536
PCBD1	Pterin-4 Alpha-Carbinolamine Dehydratase 1	Protein Coding	P61457	53	GC10M070882	1.28536
PDE10A	Phosphodiesterase 10A	Protein Coding	Q9Y233	53	GC06M165327	1.28536
PNPO	Pyridoxamine 5'-Phosphate Oxidase	Protein Coding	Q9NVS9	53	GC17P047941	1.28536
PRDM1	PR/SET Domain 1	Protein Coding	O75626	53	GC06P135836	1.28536
PSENEN	Presenilin Enhancer, Gamma-Secretase Subunit	Protein Coding	Q9NZ42	53	GC19P112942	1.28536
REV3L	REV3 Like, DNA Directed Polymerase Zeta Catalytic Subunit	Protein Coding	O60673	53	GC06M111299	1.28536
SLC22A6	Solute Carrier Family 22 Member 6	Protein Coding	Q4U2R8	53	GC11M125270	1.28536
SNAI1	Snail Family Transcriptional Repressor 1	Protein Coding	O95863	53	GC20P049982	1.28536
TBXT	T-Box Transcription Factor T	Protein Coding	O15178	53	GC06M166158	1.28536
TNFRSF4	TNF Receptor Superfamily Member 4	Protein Coding	P43489	53	GC01M001211	1.28536
VAV1	Vav Guanine Nucleotide Exchange Factor 1	Protein Coding	P15498	53	GC19P006772	1.28536
EFNB1	Ephrin B1	Protein Coding	P98172	53	GC0XP068828	1.26094
UBC	Ubiquitin C	Protein Coding	P0CG48	53	GC12M124911	1.25549
CSF2RA	Colony Stimulating Factor 2 Receptor Subunit Alpha	Protein Coding	P15509	53	GC0XP002416	1.23339
PPIF	Peptidylprolyl Isomerase F	Protein Coding	P30405	53	GC10P109251	1.23339
PPP3R1	Protein Phosphatase 3 Regulatory Subunit B, Alpha	Protein Coding	P63098	53	GC02M068143	1.23339
WNT2	Wnt Family Member 2	Protein Coding	P09544	53	GC07M117346	1.23339
MMP16	Matrix Metallopeptidase 16	Protein Coding	P51512	53	GC08M088032	1.20212
MYO9B	Myosin IXB	Protein Coding	Q13459	53	GC19P112605	1.20212
TUBB1	Tubulin Beta 1 Class VI	Protein Coding	Q9H4B7	53	GC20P059020	1.20212
AQP3	Aquaporin 3 (Gill Blood Group)	Protein Coding	Q92482	53	GC09M033431	1.16503
CCNA2	Cyclin A2	Protein Coding	P20248	53	GC04M121816	1.16503
CPOX	Coproporphyrinogen Oxidase	Protein Coding	P36551	53	GC03M098576	1.16503
DROSHA	Drosha Ribonuclease III	Protein Coding	Q9NRR4	53	GC05M031401	1.16503
ELK1	ETS Transcription Factor ELK1	Protein Coding	P19419	53	GC0XM047635	1.16503
ITGB5	Integrin Subunit Beta 5	Protein Coding	P18084	53	GC03M124761	1.16503
MARS1	Methionyl-TRNA Synthetase 1	Protein Coding	P56192	53	GC12P060675	1.16503
POLR1C	RNA Polymerase I And III Subunit C	Protein Coding	O15160	53	GC06P135045	1.16503
SLC1A4	Solute Carrier Family 1 Member 4	Protein Coding	P43007	53	GC02P064988	1.16503
SLC1A5	Solute Carrier Family 1 Member 5	Protein Coding	Q15758	53	GC19M092991	1.16503
TPM2	Tropomyosin 2	Protein Coding	P07951	53	GC09M035672	1.16503
BCAT1	Branched Chain Amino Acid Transaminase 1	Protein Coding	P54687	53	GC12M024810	1.1167
CA12	Carbonic Anhydrase 12	Protein Coding	O43570	53	GC15M063321	1.1167
COL6A2	Collagen Type VI Alpha 2 Chain	Protein Coding	P12110	53	GC21P046098	1.1167
CSF2RB	Colony Stimulating Factor 2 Receptor Subunit Beta	Protein Coding	P32927	53	GC22P036913	1.1167
CTPS1	CTP Synthase 1	Protein Coding	P17812	53	GC01P040979	1.1167
E2F4	E2F Transcription Factor 4	Protein Coding	Q16254	53	GC16P067192	1.1167
FBLN1	Fibulin 1	Protein Coding	P23142	53	GC22P045502	1.1167
HELLS	Helicase, Lymphoid Specific	Protein Coding	Q9NRZ9	53	GC10P109481	1.1167
HES1	Hes Family BHLH Transcription Factor 1	Protein Coding	Q14469	53	GC03P194136	1.1167
PDE4B	Phosphodiesterase 4B	Protein Coding	Q07343	53	GC01P065792	1.1167
PITX1	Paired Like Homeodomain 1	Protein Coding	P78337	53	GC05M135027	1.1167
RHOB	Ras Homolog Family Member B	Protein Coding	P62745	53	GC02P020447	1.1167
SIRPA	Signal Regulatory Protein Alpha	Protein Coding	P78324	53	GC20P001894	1.1167
SLC1A6	Solute Carrier Family 1 Member 6	Protein Coding	P48664	53	GC19M014950	1.1167
TAOK1	TAO Kinase 1	Protein Coding	Q7L7X3	53	GC17P111789	1.1167
TCIRG1	T Cell Immune Regulator 1, ATPase H+ Transporting V0 Subunit A3	Protein Coding	Q13488	53	GC11P089285	1.1167
TLE1	TLE Family Member 1, Transcriptional Corepressor	Protein Coding	Q04724	53	GC09M081583	1.1167
TMPRSS6	Transmembrane Serine Protease 6	Protein Coding	Q8IU80	53	GC22M077092	1.1167
VDAC2	Voltage Dependent Anion Channel 2	Protein Coding	P45880	53	GC10P075210	1.1167
NDUFS1	NADH:Ubiquinone Oxidoreductase Core Subunit S1	Protein Coding	P28331	52	GC02M206114	18.4992
NPPB	Natriuretic Peptide B	Protein Coding	P16860	52	GC01M014525	15.5679
GUCY1A1	Guanylate Cyclase 1 Soluble Subunit Alpha 1	Protein Coding	Q02108	52	GC04P155667	10.3036
PON2	Paraoxonase 2	Protein Coding	Q15165	52	GC07M095404	9.5862
DARS2	Aspartyl-TRNA Synthetase 2, Mitochondrial	Protein Coding	Q6PI48	52	GC01P173824	9.36333
LTA	Lymphotoxin Alpha	Protein Coding	P01374	52	GC06P134818	9.30452
THPO	Thrombopoietin	Protein Coding	P40225	52	GC03M184371	9.037
EPO	Erythropoietin	Protein Coding	P01588	52	GC07P100720	8.92254
ELN	Elastin	Protein Coding	P15502	52	GC07P074027	8.67145
SERPINA3	Serpin Family A Member 3	Protein Coding	P01011	52	GC14P094612	8.57022
ZFHX3	Zinc Finger Homeobox 3	Protein Coding	Q15911	52	GC16M072782	8.5262
GDF15	Growth Differentiation Factor 15	Protein Coding	Q99988	52	GC19P112633	7.42803
SLC2A10	Solute Carrier Family 2 Member 10	Protein Coding	O95528	52	GC20P046709	7.11274
PPBP	Pro-Platelet Basic Protein	Protein Coding	P02775	52	GC04M073986	6.67422
HSPA4	Heat Shock Protein Family A (Hsp70) Member 4	Protein Coding	P34932	52	GC05P133062	6.46095
AGTR2	Angiotensin II Receptor Type 2	Protein Coding	P50052	52	GC0XP116170	6.35521
APOA5	Apolipoprotein A5	Protein Coding	Q6Q788	52	GC11M116789	6.30465
COL4A5	Collagen Type IV Alpha 5 Chain	Protein Coding	P29400	52	GC0XP108439	6.26775
RPS27A	Ribosomal Protein S27a	Protein Coding	P62979	52	GC02P055231	6.18153
ACAD9	Acyl-CoA Dehydrogenase Family Member 9	Protein Coding	Q9H845	52	GC03P139001	6.15032
CPB2	Carboxypeptidase B2	Protein Coding	Q96IY4	52	GC13M046053	6.14826
COQ8A	Coenzyme Q8A	Protein Coding	Q8NI60	52	GC01P226939	6.11998
SAMHD1	SAM And HD Domain Containing Deoxynucleoside Triphosphate Triphosphohydrolase 1	Protein Coding	Q9Y3Z3	52	GC20M036890	5.97427
COL4A4	Collagen Type IV Alpha 4 Chain	Protein Coding	P53420	52	GC02M226973	5.8142
IL17A	Interleukin 17A	Protein Coding	Q16552	52	GC06P052186	5.54007
CD63	CD63 Molecule	Protein Coding	P08962	52	GC12M056016	5.52728
TCN2	Transcobalamin 2	Protein Coding	P20062	52	GC22P070335	5.34863
[truncated: 1,209 more rows]

## Sheet: Table S9
Table S9. Protein-Coding Gene Targets Associated with Diabetes Filtered from the GeneCards Database (GIFtS Score ≥ 50).
Gene Symbol	Description	Category	Uniprot ID	Gifts	GeneCards ID	Relevance score
MTOR	Mechanistic Target Of Rapamycin Kinase	Protein Coding	P42345	64	GC01M011106	14.686
FGFR2	Fibroblast Growth Factor Receptor 2	Protein Coding	P21802	64	GC10M121478	4.0839
IGF1R	Insulin Like Growth Factor 1 Receptor	Protein Coding	P08069	63	GC15P098648	16.6737
FGFR1	Fibroblast Growth Factor Receptor 1	Protein Coding	P11362	63	GC08M038400	9.67385
MAP2K1	Mitogen-Activated Protein Kinase Kinase 1	Protein Coding	Q02750	63	GC15P066386	9.21374
EGFR	Epidermal Growth Factor Receptor	Protein Coding	P00533	63	GC07P055019	8.57245
ERBB3	Erb-B2 Receptor Tyrosine Kinase 3	Protein Coding	P21860	63	GC12P060597	7.4709
AKT3	AKT Serine/Threonine Kinase 3	Protein Coding	Q9Y243	63	GC01M243488	5.78365
CHEK2	Checkpoint Kinase 2	Protein Coding	O96017	63	GC22M028687	5.70336
RAF1	Raf-1 Proto-Oncogene, Serine/Threonine Kinase	Protein Coding	P04049	63	GC03M012583	5.11274
MET	MET Proto-Oncogene, Receptor Tyrosine Kinase	Protein Coding	P08581	63	GC07P116672	4.97187
ERBB2	Erb-B2 Receptor Tyrosine Kinase 2	Protein Coding	P04626	63	GC17P039687	4.75933
ERBB4	Erb-B2 Receptor Tyrosine Kinase 4	Protein Coding	Q15303	63	GC02M211375	4.61647
FGFR3	Fibroblast Growth Factor Receptor 3	Protein Coding	P22607	63	GC04P003985	4.55831
RET	Ret Proto-Oncogene	Protein Coding	P07949	63	GC10P044403	3.65217
MAP2K2	Mitogen-Activated Protein Kinase Kinase 2	Protein Coding	P36507	63	GC19M004090	2.50858
INSR	Insulin Receptor	Protein Coding	P06213	62	GC19M007112	96.8544
AKT2	AKT Serine/Threonine Kinase 2	Protein Coding	P31751	62	GC19M040230	56.9404
STAT3	Signal Transducer And Activator Of Transcription 3	Protein Coding	P40763	62	GC17M042313	25.2426
AKT1	AKT Serine/Threonine Kinase 1	Protein Coding	P31749	62	GC14M104769	18.8015
TP53	Tumor Protein P53	Protein Coding	P04637	62	GC17M007661	18.1299
MMP9	Matrix Metallopeptidase 9	Protein Coding	P14780	62	GC20P046008	17.1934
SLC2A1	Solute Carrier Family 2 Member 1	Protein Coding	P11166	62	GC01M042925	17.0364
CTNNB1	Catenin Beta 1	Protein Coding	P35222	62	GC03P041194	13.7124
ESR1	Estrogen Receptor 1	Protein Coding	P03372	62	GC06P151656	12.7997
KDR	Kinase Insert Domain Receptor	Protein Coding	P35968	62	GC04M055078	10.6238
BRAF	B-Raf Proto-Oncogene, Serine/Threonine Kinase	Protein Coding	P15056	62	GC07M140773	10.5266
IKBKB	Inhibitor Of Nuclear Factor Kappa B Kinase Subunit Beta	Protein Coding	O14920	62	GC08P042271	10.513
JAK2	Janus Kinase 2	Protein Coding	O60674	62	GC09P004985	8.83314
CREBBP	CREB Binding Protein	Protein Coding	Q92793	62	GC16M020489	8.11033
PTPN11	Protein Tyrosine Phosphatase Non-Receptor Type 11	Protein Coding	Q06124	62	GC12P112418	7.05901
CDK4	Cyclin Dependent Kinase 4	Protein Coding	P11802	62	GC12M059354	6.52599
CDK5	Cyclin Dependent Kinase 5	Protein Coding	Q00535	62	GC07M151053	5.63159
EPHB4	EPH Receptor B4	Protein Coding	P54760	62	GC07M105312	5.37872
CCND1	Cyclin D1	Protein Coding	P24385	62	GC11P069641	5.28868
TGFBR1	Transforming Growth Factor Beta Receptor 1	Protein Coding	P36897	62	GC09P100712	5.15321
JAK1	Janus Kinase 1	Protein Coding	P23458	62	GC01M064833	4.7239
PDGFRB	Platelet Derived Growth Factor Receptor Beta	Protein Coding	P09619	62	GC05M150113	4.71745
NTRK2	Neurotrophic Receptor Tyrosine Kinase 2	Protein Coding	Q16620	62	GC09P084668	4.71624
MDM2	MDM2 Proto-Oncogene	Protein Coding	Q00987	62	GC12P068808	4.62245
PDGFRA	Platelet Derived Growth Factor Receptor Alpha	Protein Coding	P16234	62	GC04P054229	3.86014
ADAM10	ADAM Metallopeptidase Domain 10	Protein Coding	O14672	62	GC15M058588	3.70746
BTK	Bruton Tyrosine Kinase	Protein Coding	Q06187	62	GC0XM101349	3.3812
KIT	KIT Proto-Oncogene, Receptor Tyrosine Kinase	Protein Coding	P10721	62	GC04P054657	3.30594
HDAC6	Histone Deacetylase 6	Protein Coding	Q9UBN7	62	GC0XP048801	3.16158
ATR	ATR Serine/Threonine Kinase	Protein Coding	Q13535	62	GC03M142449	2.44463
PPARG	Peroxisome Proliferator Activated Receptor Gamma	Protein Coding	P37231	61	GC03P012287	69.5393
TNF	Tumor Necrosis Factor	Protein Coding	P01375	61	GC06P134820	32.0175
TGFB1	Transforming Growth Factor Beta 1	Protein Coding	P01137	61	GC19M041301	24.397
SOD1	Superoxide Dismutase 1	Protein Coding	P00441	61	GC21P031659	18.1718
CFTR	CF Transmembrane Conductance Regulator	Protein Coding	P13569	61	GC07P117287	16.0396
HMOX1	Heme Oxygenase 1	Protein Coding	P09601	61	GC22P035380	15.699
ATM	ATM Serine/Threonine Kinase	Protein Coding	Q13315	61	GC11P108223	15.5073
STAT1	Signal Transducer And Activator Of Transcription 1	Protein Coding	P42224	61	GC02M190908	14.3636
PIK3CA	Phosphatidylinositol-4,5-Bisphosphate 3-Kinase Catalytic Subunit Alpha	Protein Coding	P42336	61	GC03P179148	13.9437
MPO	Myeloperoxidase	Protein Coding	P05164	61	GC17M058269	13.2754
NFKB1	Nuclear Factor Kappa B Subunit 1	Protein Coding	P19838	61	GC04P102501	13.1857
MMP2	Matrix Metallopeptidase 2	Protein Coding	P08253	61	GC16P082389	12.7524
MAPK1	Mitogen-Activated Protein Kinase 1	Protein Coding	P28482	61	GC22M021759	12.6669
PTEN	Phosphatase And Tensin Homolog	Protein Coding	P60484	61	GC10P109367	11.7266
TLR2	Toll Like Receptor 2	Protein Coding	O60603	61	GC04P153684	11.6146
PRKACA	Protein Kinase CAMP-Activated Catalytic Subunit Alpha	Protein Coding	P17612	61	GC19M092217	11.3775
EP300	E1A Binding Protein P300	Protein Coding	Q09472	61	GC22P070686	10.5456
HRAS	HRas Proto-Oncogene, GTPase	Protein Coding	P01112	61	GC11M011817	9.13874
PIK3CD	Phosphatidylinositol-4,5-Bisphosphate 3-Kinase Catalytic Subunit Delta	Protein Coding	O00329	61	GC01P039534	9.12654
TYK2	Tyrosine Kinase 2	Protein Coding	P29597	61	GC19M010350	8.61563
PTPRC	Protein Tyrosine Phosphatase Receptor Type C	Protein Coding	P08575	61	GC01P198607	8.59909
SMAD4	SMAD Family Member 4	Protein Coding	Q13485	61	GC18P051028	8.43966
KRAS	KRAS Proto-Oncogene, GTPase	Protein Coding	P01116	61	GC12M029682	7.66851
SMAD3	SMAD Family Member 3	Protein Coding	P84022	61	GC15P067063	7.54063
CASP8	Caspase 8	Protein Coding	Q14790	61	GC02P201233	7.52267
DNMT1	DNA Methyltransferase 1	Protein Coding	P26358	61	GC19M010133	6.67393
ITGB3	Integrin Subunit Beta 3	Protein Coding	P05106	61	GC17P112532	6.52818
NOTCH1	Notch Receptor 1	Protein Coding	P46531	61	GC09M138715	5.67698
TGFBR2	Transforming Growth Factor Beta Receptor 2	Protein Coding	P37173	61	GC03P030623	5.22877
CXCR4	C-X-C Motif Chemokine Receptor 4	Protein Coding	P61073	61	GC02M136114	5.08324
CTSD	Cathepsin D	Protein Coding	P07339	61	GC11M001752	4.63307
MYC	MYC Proto-Oncogene, BHLH Transcription Factor	Protein Coding	P01106	61	GC08P127735	4.01254
FLT4	Fms Related Receptor Tyrosine Kinase 4	Protein Coding	P35916	61	GC05M182574	3.92557
HDAC2	Histone Deacetylase 2	Protein Coding	Q92769	61	GC06M113933	3.83247
IDH1	Isocitrate Dehydrogenase (NADP(+)) 1	Protein Coding	O75874	61	GC02M208236	3.70613
FLT3	Fms Related Receptor Tyrosine Kinase 3	Protein Coding	P36888	61	GC13M028003	3.70385
ABL1	ABL Proto-Oncogene 1, Non-Receptor Tyrosine Kinase	Protein Coding	P00519	61	GC09P130713	3.45814
NTRK3	Neurotrophic Receptor Tyrosine Kinase 3	Protein Coding	Q16288	61	GC15M087859	3.29283
EZH2	Enhancer Of Zeste 2 Polycomb Repressive Complex 2 Subunit	Protein Coding	Q15910	61	GC07M148807	3.25006
HDAC4	Histone Deacetylase 4	Protein Coding	P56524	61	GC02M239048	3.23597
UCHL1	Ubiquitin C-Terminal Hydrolase L1	Protein Coding	P09936	61	GC04P041256	3.06266
GRIN2B	Glutamate Ionotropic Receptor NMDA Type Subunit 2B	Protein Coding	Q13224	61	GC12M013437	2.9976
PSEN1	Presenilin 1	Protein Coding	P49768	61	GC14P073136	2.93254
CSF1R	Colony Stimulating Factor 1 Receptor	Protein Coding	P07333	61	GC05M150053	2.75941
CAMK2A	Calcium/Calmodulin Dependent Protein Kinase II Alpha	Protein Coding	Q9UQM7	61	GC05M150219	1.66304
EPHA2	EPH Receptor A2	Protein Coding	P29317	61	GC01M016124	1.55991
RPS6KA3	Ribosomal Protein S6 Kinase A3	Protein Coding	P51812	61	GC0XM020149	1.48369
ACE	Angiotensin I Converting Enzyme	Protein Coding	P12821	60	GC17P063477	65.1058
IL6	Interleukin 6	Protein Coding	P05231	60	GC07P022725	61.6121
CAT	Catalase	Protein Coding	P04040	60	GC11P034460	23.6363
CDKN2A	Cyclin Dependent Kinase Inhibitor 2A	Protein Coding	Q8N726	60	GC09M021967	22.5847
PIK3R1	Phosphoinositide-3-Kinase Regulatory Subunit 1	Protein Coding	P27986	60	GC05P068215	20.8357
AGTR1	Angiotensin II Receptor Type 1	Protein Coding	P30556	60	GC03P148697	20.5304
TLR4	Toll Like Receptor 4	Protein Coding	O00206	60	GC09P117704	15.2706
LDLR	Low Density Lipoprotein Receptor	Protein Coding	P01130	60	GC19P112317	14.4959
NFE2L2	NFE2 Like BZIP Transcription Factor 2	Protein Coding	Q16236	60	GC02M177227	13.6554
FOXO1	Forkhead Box O1	Protein Coding	Q12778	60	GC13M040555	13.0292
CASR	Calcium Sensing Receptor	Protein Coding	P41180	60	GC03P122183	12.9481
CBS	Cystathionine Beta-Synthase	Protein Coding	P35520	60	GC21M043053	12.768
AR	Androgen Receptor	Protein Coding	P10275	60	GC0XP067544	12.1798
HGF	Hepatocyte Growth Factor	Protein Coding	P14210	60	GC07M081699	11.7462
TERT	Telomerase Reverse Transcriptase	Protein Coding	O14746	60	GC05M001253	11.6683
NGF	Nerve Growth Factor	Protein Coding	P01138	60	GC01M115285	11.4061
MAPK14	Mitogen-Activated Protein Kinase 14	Protein Coding	Q16539	60	GC06P134977	11.0813
COMT	Catechol-O-Methyltransferase	Protein Coding	P21964	60	GC22P019941	9.90601
CTSB	Cathepsin B	Protein Coding	P07858	60	GC08M011842	8.85402
SRC	SRC Proto-Oncogene, Non-Receptor Tyrosine Kinase	Protein Coding	P12931	60	GC20P037344	8.71232
PTCH1	Patched 1	Protein Coding	Q13635	60	GC09M095442	8.6572
PDGFB	Platelet Derived Growth Factor Subunit B	Protein Coding	P01127	60	GC22M077951	8.50875
EGF	Epidermal Growth Factor	Protein Coding	P01133	60	GC04P109912	8.4274
HSP90AA1	Heat Shock Protein 90 Alpha Family Class A Member 1	Protein Coding	P07900	60	GC14M102080	8.41655
ADA	Adenosine Deaminase	Protein Coding	P00813	60	GC20M044620	8.20336
TGFB2	Transforming Growth Factor Beta 2	Protein Coding	P61812	60	GC01P218345	7.93324
PRKCD	Protein Kinase C Delta	Protein Coding	Q05655	60	GC03P053156	7.73118
BAX	BCL2 Associated X, Apoptosis Regulator	Protein Coding	Q07812	60	GC19P048954	7.1971
TSC2	TSC Complex Subunit 2	Protein Coding	P49815	60	GC16P080239	6.81745
ELANE	Elastase, Neutrophil Expressed	Protein Coding	P08246	60	GC19P111819	6.81272
NOTCH3	Notch Receptor 3	Protein Coding	Q9UM47	60	GC19M015159	6.81243
TEK	TEK Receptor Tyrosine Kinase	Protein Coding	Q02763	60	GC09P027109	6.65781
TLR3	Toll Like Receptor 3	Protein Coding	O15455	60	GC04P186059	6.56143
PRKAR1A	Protein Kinase CAMP-Dependent Type I Regulatory Subunit Alpha	Protein Coding	P10644	60	GC17P112990	6.2096
HSPB1	Heat Shock Protein Family B (Small) Member 1	Protein Coding	P04792	60	GC07P076302	5.63248
ABCB1	ATP Binding Cassette Subfamily B Member 1	Protein Coding	P08183	60	GC07M087504	5.28335
CDK2	Cyclin Dependent Kinase 2	Protein Coding	P24941	60	GC12P055966	5.25446
CDK6	Cyclin Dependent Kinase 6	Protein Coding	Q00534	60	GC07M092604	5.09663
SMAD2	SMAD Family Member 2	Protein Coding	Q15796	60	GC18M047809	5.02074
ITGA2B	Integrin Subunit Alpha 2b	Protein Coding	P08514	60	GC17M077853	4.90145
DNMT3A	DNA Methyltransferase 3 Alpha	Protein Coding	Q9Y6K1	60	GC02M025228	4.73801
CALR	Calreticulin	Protein Coding	P27797	60	GC19P012938	4.58362
VIM	Vimentin	Protein Coding	P08670	60	GC10P017227	4.50167
PLAU	Plasminogen Activator, Urokinase	Protein Coding	P00749	60	GC10P073909	4.46164
RELA	RELA Proto-Oncogene, NF-KB Subunit	Protein Coding	Q04206	60	GC11M065653	4.28388
PROC	Protein C, Inactivator Of Coagulation Factors Va And VIIIa	Protein Coding	P04070	60	GC02P127418	4.17947
CDH2	Cadherin 2	Protein Coding	P19022	60	GC18M034101	4.08627
WNT5A	Wnt Family Member 5A	Protein Coding	P41221	60	GC03M055465	4.01848
SNCA	Synuclein Alpha	Protein Coding	P37840	60	GC04M089724	4.00011
DBH	Dopamine Beta-Hydroxylase	Protein Coding	P09172	60	GC09P133636	3.79441
IDH2	Isocitrate Dehydrogenase (NADP(+)) 2	Protein Coding	P48735	60	GC15M090083	3.68461
ATP2A2	ATPase Sarcoplasmic/Endoplasmic Reticulum Ca2+ Transporting 2	Protein Coding	P16615	60	GC12P110280	3.66798
MYLK	Myosin Light Chain Kinase	Protein Coding	Q15746	60	GC03M123610	3.53867
AXL	AXL Receptor Tyrosine Kinase	Protein Coding	P30530	60	GC19P041219	3.52847
SMARCA4	SWI/SNF Related, Matrix Associated, Actin Dependent Regulator Of Chromatin, Subfamily A, Member 4	Protein Coding	P51532	60	GC19P112312	3.47748
XIAP	X-Linked Inhibitor Of Apoptosis	Protein Coding	P98170	60	GC0XP123859	3.45871
NT5E	5'-Nucleotidase Ecto	Protein Coding	P21589	60	GC06P085449	3.39151
LCK	LCK Proto-Oncogene, Src Family Tyrosine Kinase	Protein Coding	P06239	60	GC01P032251	3.3547
CHEK1	Checkpoint Kinase 1	Protein Coding	O14757	60	GC11P125625	3.33044
FGFR4	Fibroblast Growth Factor Receptor 4	Protein Coding	P22455	60	GC05P177086	3.29252
SOS1	SOS Ras/Rac Guanine Nucleotide Exchange Factor 1	Protein Coding	Q07889	60	GC02M039266	3.27341
AURKA	Aurora Kinase A	Protein Coding	O14965	60	GC20M056370	3.26286
CD19	CD19 Molecule	Protein Coding	P15391	60	GC16P081418	3.20424
ACVR1	Activin A Receptor Type 1	Protein Coding	Q04771	60	GC02M157736	3.18445
SMO	Smoothened, Frizzled Class Receptor	Protein Coding	Q99835	60	GC07P136199	3.14991
PPP3CA	Protein Phosphatase 3 Catalytic Subunit Alpha	Protein Coding	Q08209	60	GC04M101024	3.02657
IFNGR1	Interferon Gamma Receptor 1	Protein Coding	P15260	60	GC06M137197	2.98738
GRIA2	Glutamate Ionotropic Receptor AMPA Type Subunit 2	Protein Coding	P42262	60	GC04P157204	2.96583
BMPR1A	Bone Morphogenetic Protein Receptor Type 1A	Protein Coding	P36894	60	GC10P109306	2.81166
PLK1	Polo Like Kinase 1	Protein Coding	P53350	60	GC16P081177	2.80377
GRIN2A	Glutamate Ionotropic Receptor NMDA Type Subunit 2A	Protein Coding	Q12879	60	GC16M009753	2.65435
EPHB2	EPH Receptor B2	Protein Coding	P29323	60	GC01P022710	2.52006
NFKB2	Nuclear Factor Kappa B Subunit 2	Protein Coding	Q00653	60	GC10P102394	2.49728
DNMT3B	DNA Methyltransferase 3 Beta	Protein Coding	Q9UBC3	60	GC20P032762	2.34351
PAK1	P21 (RAC1) Activated Kinase 1	Protein Coding	Q13153	60	GC11M125835	2.32481
DPYD	Dihydropyrimidine Dehydrogenase	Protein Coding	Q12882	60	GC01M097015	2.06334
BCR	BCR Activator Of RhoGEF And GTPase	Protein Coding	P11274	60	GC22P023179	2.02174
PLCG2	Phospholipase C Gamma 2	Protein Coding	P16885	60	GC16P081779	1.8922
AURKB	Aurora Kinase B	Protein Coding	Q96GD4	60	GC17M074906	1.77112
IL2RA	Interleukin 2 Receptor Subunit Alpha	Protein Coding	P01589	59	GC10M006010	32.6061
IL1RN	Interleukin 1 Receptor Antagonist	Protein Coding	P18510	59	GC02P143688	28.0995
LEPR	Leptin Receptor	Protein Coding	P48357	59	GC01P065438	26.6344
APOE	Apolipoprotein E	Protein Coding	P02649	59	GC19P113251	26.5391
NOS3	Nitric Oxide Synthase 3	Protein Coding	P29474	59	GC07P158097	25.5185
LPL	Lipoprotein Lipase	Protein Coding	P06858	59	GC08P019901	24.083
SERPINE1	Serpin Family E Member 1	Protein Coding	P05121	59	GC07P101127	23.4882
TH	Tyrosine Hydroxylase	Protein Coding	P07101	59	GC11M002163	21.9268
APOA1	Apolipoprotein A1	Protein Coding	P02647	59	GC11M116835	21.8792
GAD1	Glutamate Decarboxylase 1	Protein Coding	Q99259	59	GC02P170813	21.6881
ICAM1	Intercellular Adhesion Molecule 1	Protein Coding	P05362	59	GC19P112296	21.2639
PCSK1	Proprotein Convertase Subtilisin/Kexin Type 1	Protein Coding	P29120	59	GC05M096391	18.5618
CD36	CD36 Molecule (CD36 Blood Group)	Protein Coding	P16671	59	GC07P080369	17.7072
IFNG	Interferon Gamma	Protein Coding	P01579	59	GC12M068154	16.9791
FLT1	Fms Related Receptor Tyrosine Kinase 1	Protein Coding	P17948	59	GC13M028300	15.3165
TF	Transferrin	Protein Coding	P02787	59	GC03P139072	14.7825
B2M	Beta-2-Microglobulin	Protein Coding	P61769	59	GC15P044711	13.7953
FOS	Fos Proto-Oncogene, AP-1 Transcription Factor Subunit	Protein Coding	P01100	59	GC14P075278	13.6235
NOTCH2	Notch Receptor 2	Protein Coding	Q04721	59	GC01M119911	13.5661
GSK3B	Glycogen Synthase Kinase 3 Beta	Protein Coding	P49841	59	GC03M119821	12.9673
GNAS	GNAS Complex Locus	Protein Coding	P84996	59	GC20P058839	12.8592
PARP1	Poly(ADP-Ribose) Polymerase 1	Protein Coding	P09874	59	GC01M226360	12.8115
STK11	Serine/Threonine Kinase 11	Protein Coding	Q15831	59	GC19P001177	12.7228
PCSK9	Proprotein Convertase Subtilisin/Kexin Type 9	Protein Coding	Q8NBP7	59	GC01P055039	12.649
IL6R	Interleukin 6 Receptor	Protein Coding	P08887	59	GC01P154405	12.3657
F2	Coagulation Factor II, Thrombin	Protein Coding	P00734	59	GC11P047736	12.2693
PLA2G7	Phospholipase A2 Group VII	Protein Coding	Q13093	59	GC06M046704	12.0688
ALDH2	Aldehyde Dehydrogenase 2 Family Member	Protein Coding	P05091	59	GC12P111766	12.0352
HSD11B1	Hydroxysteroid 11-Beta Dehydrogenase 1	Protein Coding	P28845	59	GC01P209686	11.9137
G6PD	Glucose-6-Phosphate Dehydrogenase	Protein Coding	P11413	59	GC0XM154598	11.7731
GAPDH	Glyceraldehyde-3-Phosphate Dehydrogenase	Protein Coding	P04406	59	GC12P038965	11.5219
SERPINC1	Serpin Family C Member 1	Protein Coding	P01008	59	GC01M174949	11.3522
FAS	Fas Cell Surface Death Receptor	Protein Coding	P25445	59	GC10P109381	11.0957
TNFRSF1A	TNF Receptor Superfamily Member 1A	Protein Coding	P19438	59	GC12M006328	10.9358
GSR	Glutathione-Disulfide Reductase	Protein Coding	P00390	59	GC08M030678	10.545
CD40	CD40 Molecule	Protein Coding	P25942	59	GC20P046118	10.4052
BCL2	BCL2 Apoptosis Regulator	Protein Coding	P10415	59	GC18M063123	10.3533
CREB1	CAMP Responsive Element Binding Protein 1	Protein Coding	P16220	59	GC02P207529	10.0945
BCHE	Butyrylcholinesterase	Protein Coding	P06276	59	GC03M165772	9.9883
SCD	Stearoyl-CoA Desaturase	Protein Coding	O00767	59	GC10P100347	9.93498
CD40LG	CD40 Ligand	Protein Coding	P29965	59	GC0XP136649	9.65307
PSMB8	Proteasome 20S Subunit Beta 8	Protein Coding	P28062	59	GC06M032840	9.57056
RPS6KB1	Ribosomal Protein S6 Kinase B1	Protein Coding	P23443	59	GC17P059893	9.27044
CD4	CD4 Molecule	Protein Coding	P01730	59	GC12P006786	9.19494
SHH	Sonic Hedgehog Signaling Molecule	Protein Coding	Q15465	59	GC07M155799	9.19339
NFKBIA	NFKB Inhibitor Alpha	Protein Coding	P25963	59	GC14M035401	9.18613
APP	Amyloid Beta Precursor Protein	Protein Coding	P05067	59	GC21M025880	8.94512
PRKCA	Protein Kinase C Alpha	Protein Coding	P17252	59	GC17P066302	8.88548
MMP3	Matrix Metallopeptidase 3	Protein Coding	P08254	59	GC11M102835	8.82701
GJA1	Gap Junction Protein Alpha 1	Protein Coding	P17302	59	GC06P136245	8.77518
GSTP1	Glutathione S-Transferase Pi 1	Protein Coding	P09211	59	GC11P067583	8.3026
MMP1	Matrix Metallopeptidase 1	Protein Coding	P03956	59	GC11M126178	7.94516
MAPT	Microtubule Associated Protein Tau	Protein Coding	P10636	59	GC17P045894	7.82729
CPT2	Carnitine Palmitoyltransferase 2	Protein Coding	P23786	59	GC01P053196	7.78524
FN1	Fibronectin 1	Protein Coding	P02751	59	GC02M215360	7.57204
TFRC	Transferrin Receptor	Protein Coding	P02786	59	GC03M196303	7.47374
MERTK	MER Proto-Oncogene, Tyrosine Kinase	Protein Coding	Q12866	59	GC02P111898	7.29352
MMP14	Matrix Metallopeptidase 14	Protein Coding	P50281	59	GC14P045941	7.16642
IL2RB	Interleukin 2 Receptor Subunit Beta	Protein Coding	P14784	59	GC22M077093	7.16583
ITGB2	Integrin Subunit Beta 2	Protein Coding	P05107	59	GC21M044885	6.81182
BRCA1	BRCA1 DNA Repair Associated	Protein Coding	P38398	59	GC17M043044	6.53777
KCNH2	Potassium Voltage-Gated Channel Subfamily H Member 2	Protein Coding	Q12809	59	GC07M150944	6.21739
RHOA	Ras Homolog Family Member A	Protein Coding	P61586	59	GC03M049359	6.09222
NRAS	NRAS Proto-Oncogene, GTPase	Protein Coding	P01111	59	GC01M114704	6.06389
HK1	Hexokinase 1	Protein Coding	P19367	59	GC10P069269	5.8778
GLUD1	Glutamate Dehydrogenase 1	Protein Coding	P00367	59	GC10M087050	5.51211
IL6ST	Interleukin 6 Cytokine Family Signal Transducer	Protein Coding	P40189	59	GC05M055935	5.42519
LDHA	Lactate Dehydrogenase A	Protein Coding	P00338	59	GC11P018394	5.29894
GDNF	Glial Cell Derived Neurotrophic Factor	Protein Coding	P39905	59	GC05M037812	5.23952
PCNA	Proliferating Cell Nuclear Antigen	Protein Coding	P12004	59	GC20M005114	5.20872
ABCG2	ATP Binding Cassette Subfamily G Member 2 (JR Blood Group)	Protein Coding	Q9UNQ0	59	GC04M088090	5.15039
PGR	Progesterone Receptor	Protein Coding	P06401	59	GC11M126145	4.84801
EIF2AK2	Eukaryotic Translation Initiation Factor 2 Alpha Kinase 2	Protein Coding	P19525	59	GC02M037099	4.84302
DDC	Dopa Decarboxylase	Protein Coding	P20711	59	GC07M050458	4.60308
PRKG1	Protein Kinase CGMP-Dependent 1	Protein Coding	Q13976	59	GC10P050991	4.57841
JAG1	Jagged Canonical Notch Ligand 1	Protein Coding	P78504	59	GC20M010637	4.5118
ADAM17	ADAM Metallopeptidase Domain 17	Protein Coding	P78536	59	GC02M009488	4.51085
EDNRB	Endothelin Receptor Type B	Protein Coding	P24530	59	GC13M077895	4.37869
NPC1	NPC Intracellular Cholesterol Transporter 1	Protein Coding	O15118	59	GC18M023506	4.33326
CA2	Carbonic Anhydrase 2	Protein Coding	P00918	59	GC08P085463	4.30794
BMPR2	Bone Morphogenetic Protein Receptor Type 2	Protein Coding	Q13873	59	GC02P202376	4.27835
RUNX1	RUNX Family Transcription Factor 1	Protein Coding	Q01196	59	GC21M034787	4.21806
TYMS	Thymidylate Synthetase	Protein Coding	P04818	59	GC18P000657	4.21784
CHUK	Component Of Inhibitor Of Nuclear Factor Kappa B Kinase Complex	Protein Coding	O15111	59	GC10M100415	4.12393
MME	Membrane Metalloendopeptidase	Protein Coding	P08473	59	GC03P155024	4.04141
FANCA	FA Complementation Group A	Protein Coding	O15360	59	GC16M090078	4.00925
UGT1A1	UDP Glucuronosyltransferase Family 1 Member A1	Protein Coding	P22309	59	GC02P233760	3.90995
RARA	Retinoic Acid Receptor Alpha	Protein Coding	P10276	59	GC17P040309	3.85043
SCN5A	Sodium Voltage-Gated Channel Alpha Subunit 5	Protein Coding	Q14524	59	GC03M038707	3.68391
PTH1R	Parathyroid Hormone 1 Receptor	Protein Coding	Q03431	59	GC03P046877	3.64631
NEK2	NIMA Related Kinase 2	Protein Coding	P51955	59	GC01M211658	3.64536
ALPL	Alkaline Phosphatase, Biomineralization Associated	Protein Coding	P05186	59	GC01P021508	3.63028
TNFRSF10B	TNF Receptor Superfamily Member 10b	Protein Coding	O14763	59	GC08M023020	3.6196
SYK	Spleen Associated Tyrosine Kinase	Protein Coding	P43405	59	GC09P099958	3.38906
JAK3	Janus Kinase 3	Protein Coding	P52333	59	GC19M017824	3.38025
NPM1	Nucleophosmin 1	Protein Coding	P06748	59	GC05P171387	3.32097
GAA	Alpha Glucosidase	Protein Coding	P10253	59	GC17P080101	3.30346
CDC42	Cell Division Cycle 42	Protein Coding	P60953	59	GC01P022052	3.30045
PRKCG	Protein Kinase C Gamma	Protein Coding	P05129	59	GC19P053879	3.23233
EPAS1	Endothelial PAS Domain Protein 1	Protein Coding	Q99814	59	GC02P046293	3.21288
PRKDC	Protein Kinase, DNA-Activated, Catalytic Subunit	Protein Coding	P78527	59	GC08M047773	3.21236
CAPN1	Calpain 1	Protein Coding	P07384	59	GC11P089060	3.13309
HDAC1	Histone Deacetylase 1	Protein Coding	Q13547	59	GC01P032292	3.12964
CXCR2	C-X-C Motif Chemokine Receptor 2	Protein Coding	P25025	59	GC02P218125	3.05943
ALK	ALK Receptor Tyrosine Kinase	Protein Coding	Q9UM73	59	GC02M029190	3.01101
ACVRL1	Activin A Receptor Like Type 1	Protein Coding	P37023	59	GC12P051906	3.01098
F10	Coagulation Factor X	Protein Coding	P00742	59	GC13P113122	2.9487
CSNK2A1	Casein Kinase 2 Alpha 1	Protein Coding	P68400	59	GC20M000472	2.89795
MMP13	Matrix Metallopeptidase 13	Protein Coding	P45452	59	GC11M102942	2.87992
TBXA2R	Thromboxane A2 Receptor	Protein Coding	P21731	59	GC19M003594	2.85288
AIFM1	Apoptosis Inducing Factor Mitochondria Associated 1	Protein Coding	O95831	59	GC0XM130129	2.84354
PHGDH	Phosphoglycerate Dehydrogenase	Protein Coding	O43175	59	GC01P119660	2.83152
DYRK1A	Dual Specificity Tyrosine Phosphorylation Regulated Kinase 1A	Protein Coding	Q13627	59	GC21P037365	2.83111
RAD51	RAD51 Recombinase	Protein Coding	Q06609	59	GC15P040694	2.78384
DSP	Desmoplakin	Protein Coding	P15924	59	GC06P007541	2.73701
GRM1	Glutamate Metabotropic Receptor 1	Protein Coding	Q13255	59	GC06P145973	2.73125
PIK3R2	Phosphoinositide-3-Kinase Regulatory Subunit 2	Protein Coding	O00459	59	GC19P018153	2.72997
RPS6KA1	Ribosomal Protein S6 Kinase A1	Protein Coding	Q15418	59	GC01P041934	2.63749
CBL	Cbl Proto-Oncogene	Protein Coding	P22681	59	GC11P119206	2.57206
SLC1A2	Solute Carrier Family 1 Member 2	Protein Coding	P43004	59	GC11M035267	2.45892
RIPK1	Receptor Interacting Serine/Threonine Kinase 1	Protein Coding	Q13546	59	GC06P006449	2.42306
STAT6	Signal Transducer And Activator Of Transcription 6	Protein Coding	P42226	59	GC12M057095	2.4084
TOP2A	DNA Topoisomerase II Alpha	Protein Coding	P11388	59	GC17M040388	2.35688
ZAP70	Zeta Chain Of T Cell Receptor Associated Protein Kinase 70	Protein Coding	P43403	59	GC02P097943	2.3478
SLC12A2	Solute Carrier Family 12 Member 2	Protein Coding	P55011	59	GC05P128083	2.3255
RAC2	Rac Family Small GTPase 2	Protein Coding	P15153	59	GC22M077096	2.29364
EIF4E	Eukaryotic Translation Initiation Factor 4E	Protein Coding	P06730	59	GC04M098879	2.28779
MAP3K7	Mitogen-Activated Protein Kinase Kinase Kinase 7	Protein Coding	O43318	59	GC06M090513	2.16611
ADK	Adenosine Kinase	Protein Coding	P55263	59	GC10P074706	2.13275
TUBB3	Tubulin Beta 3 Class III	Protein Coding	Q13509	59	GC16P095438	1.92926
GRIA3	Glutamate Ionotropic Receptor AMPA Type Subunit 3	Protein Coding	P42263	59	GC0XP123184	1.85548
SLC6A3	Solute Carrier Family 6 Member 3	Protein Coding	Q01959	59	GC05M001392	1.57251
GRIN1	Glutamate Ionotropic Receptor NMDA Type Subunit 1	Protein Coding	Q05586	59	GC09P137138	1.25364
GCK	Glucokinase	Protein Coding	P35557	58	GC07M045340	148.805
HNF4A	Hepatocyte Nuclear Factor 4 Alpha	Protein Coding	P41235	58	GC20P044355	110.349
SLC2A2	Solute Carrier Family 2 Member 2	Protein Coding	P11168	58	GC03M170996	57.363
ENPP1	Ectonucleotide Pyrophosphatase/Phosphodiesterase 1	Protein Coding	P22413	58	GC06P131808	56.2691
BLK	BLK Proto-Oncogene, Src Family Tyrosine Kinase	Protein Coding	P51451	58	GC08P011486	49.2893
LMNA	Lamin A/C	Protein Coding	P02545	58	GC01P156082	39.6875
EIF2AK3	Eukaryotic Translation Initiation Factor 2 Alpha Kinase 3	Protein Coding	Q9NZJ5	58	GC02M088556	39.2377
PTPN1	Protein Tyrosine Phosphatase Non-Receptor Type 1	Protein Coding	P18031	58	GC20P050510	38.2571
ALB	Albumin	Protein Coding	P02768	58	GC04P073397	32.5153
DPP4	Dipeptidyl Peptidase 4	Protein Coding	P27487	58	GC02M161992	24.3784
KCNQ1	Potassium Voltage-Gated Channel Subfamily Q Member 1	Protein Coding	P51787	58	GC11P002444	22.9327
AGT	Angiotensinogen	Protein Coding	P01019	58	GC01M230690	22.4406
CCL2	C-C Motif Chemokine Ligand 2	Protein Coding	P13500	58	GC17P034255	22.1005
IGF2	Insulin Like Growth Factor 2	Protein Coding	P01344	58	GC11M011904	18.155
EDN1	Endothelin 1	Protein Coding	P05305	58	GC06P012236	17.6016
REN	Renin	Protein Coding	P00797	58	GC01M204154	17.0749
BDNF	Brain Derived Neurotrophic Factor	Protein Coding	P23560	58	GC11M027654	16.7889
NOS2	Nitric Oxide Synthase 2	Protein Coding	P35228	58	GC17M027756	15.7665
GGT1	Gamma-Glutamyltransferase 1	Protein Coding	P19440	58	GC22P024583	15.5978
TAB2	TGF-Beta Activated Kinase 1 (MAP3K7) Binding Protein 2	Protein Coding	Q9NYJ8	58	GC06P149218	15.2395
SIRT1	Sirtuin 1	Protein Coding	Q96EB6	58	GC10P067884	15.132
ABCA1	ATP Binding Cassette Subfamily A Member 1	Protein Coding	O95477	58	GC09M104781	15.0726
PRKCB	Protein Kinase C Beta	Protein Coding	P05771	58	GC16P081181	14.4456
PLAT	Plasminogen Activator, Tissue Type	Protein Coding	P00750	58	GC08M042174	14.3604
PIK3CG	Phosphatidylinositol-4,5-Bisphosphate 3-Kinase Catalytic Subunit Gamma	Protein Coding	P48736	58	GC07P106865	14.3119
ACE2	Angiotensin Converting Enzyme 2	Protein Coding	Q9BYF1	58	GC0XM015494	14.2975
NR3C1	Nuclear Receptor Subfamily 3 Group C Member 1	Protein Coding	P04150	58	GC05M143277	14.0817
PRKAA2	Protein Kinase AMP-Activated Catalytic Subunit Alpha 2	Protein Coding	P54646	58	GC01P056645	13.7103
SREBF1	Sterol Regulatory Element Binding Transcription Factor 1	Protein Coding	P36956	58	GC17M017810	13.6433
MAPK8	Mitogen-Activated Protein Kinase 8	Protein Coding	P45983	58	GC10P048306	13.2472
PTGS2	Prostaglandin-Endoperoxide Synthase 2	Protein Coding	P35354	58	GC01M186671	12.3136
SGK1	Serum/Glucocorticoid Regulated Kinase 1	Protein Coding	O00141	58	GC06M134169	11.9339
GYS1	Glycogen Synthase 1	Protein Coding	P13807	58	GC19M093064	11.8785
LRP5	LDL Receptor Related Protein 5	Protein Coding	O75197	58	GC11P068298	11.7104
HSPD1	Heat Shock Protein Family D (Hsp60) Member 1	Protein Coding	P10809	58	GC02M197486	11.4414
CASP3	Caspase 3	Protein Coding	P42574	58	GC04M184627	11.3745
C3	Complement C3	Protein Coding	P01024	58	GC19M006677	11.2218
SERPINA1	Serpin Family A Member 1	Protein Coding	P01009	58	GC14M094376	10.7547
ANGPT2	Angiopoietin 2	Protein Coding	O15123	58	GC08M006499	10.7197
HSPA5	Heat Shock Protein Family A (Hsp70) Member 5	Protein Coding	P11021	58	GC09M125234	10.1669
KRT18	Keratin 18	Protein Coding	P05783	58	GC12P052948	10.1278
TNFSF11	TNF Superfamily Member 11	Protein Coding	O14788	58	GC13P042562	10.1173
ACACA	Acetyl-CoA Carboxylase Alpha	Protein Coding	Q13085	58	GC17M037084	10.0931
GATA4	GATA Binding Protein 4	Protein Coding	P43694	58	GC08P011676	10.0644
PLG	Plasminogen	Protein Coding	P00747	58	GC06P160702	9.96421
GLI2	GLI Family Zinc Finger 2	Protein Coding	P10070	58	GC02P120735	9.6306
FASN	Fatty Acid Synthase	Protein Coding	P49327	58	GC17M082078	9.56593
EDNRA	Endothelin Receptor Type A	Protein Coding	P25101	58	GC04P147480	9.26697
BLM	BLM RecQ Like Helicase	Protein Coding	P54132	58	GC15P090717	9.16376
JUN	Jun Proto-Oncogene, AP-1 Transcription Factor Subunit	Protein Coding	P05412	58	GC01M058780	9.0959
CYP17A1	Cytochrome P450 Family 17 Subfamily A Member 1	Protein Coding	P05093	58	GC10M102830	9.052
CASP1	Caspase 1	Protein Coding	P29466	58	GC11M105025	8.96659
SLC9A1	Solute Carrier Family 9 Member A1	Protein Coding	P19634	58	GC01M031098	8.87536
ESR2	Estrogen Receptor 2	Protein Coding	Q92731	58	GC14M064084	8.86839
NOS1	Nitric Oxide Synthase 1	Protein Coding	P29475	58	GC12M117208	8.67135
DRD2	Dopamine Receptor D2	Protein Coding	P14416	58	GC11M113409	8.47554
MAPK3	Mitogen-Activated Protein Kinase 3	Protein Coding	P27361	58	GC16M044057	8.31736
CACNA1C	Calcium Voltage-Gated Channel Subunit Alpha1 C	Protein Coding	Q13936	58	GC12P001970	7.94238
HSPA8	Heat Shock Protein Family A (Hsp70) Member 8	Protein Coding	P11142	58	GC11M123057	7.92437
IRAK1	Interleukin 1 Receptor Associated Kinase 1	Protein Coding	P51617	58	GC0XM154010	7.80683
BMP4	Bone Morphogenetic Protein 4	Protein Coding	P12644	58	GC14M053949	7.56342
HDAC9	Histone Deacetylase 9	Protein Coding	Q9UKV0	58	GC07P018086	7.54184
GATA3	GATA Binding Protein 3	Protein Coding	P23771	58	GC10P008045	7.37797
FGA	Fibrinogen Alpha Chain	Protein Coding	P02671	58	GC04M154583	7.26182
PDPK1	3-Phosphoinositide Dependent Protein Kinase 1	Protein Coding	O15530	58	GC16P002537	7.15924
PIK3C3	Phosphatidylinositol 3-Kinase Catalytic Subunit Type 3	Protein Coding	Q8NEB9	58	GC18P041955	7.08543
PTPRF	Protein Tyrosine Phosphatase Receptor Type F	Protein Coding	P10586	58	GC01P049089	6.86429
APC	APC Regulator Of WNT Signaling Pathway	Protein Coding	P25054	58	GC05P112707	6.50034
ACTB	Actin Beta	Protein Coding	P60709	58	GC07M005527	6.37803
RHEB	Ras Homolog, MTORC1 Binding	Protein Coding	Q15382	58	GC07M151466	6.12785
ITGB1	Integrin Subunit Beta 1	Protein Coding	P05556	58	GC10M035774	5.98667
ARG1	Arginase 1	Protein Coding	P05089	58	GC06P136455	5.9843
THRB	Thyroid Hormone Receptor Beta	Protein Coding	P10828	58	GC03M024117	5.85302
COL1A1	Collagen Type I Alpha 1 Chain	Protein Coding	P02452	58	GC17M078201	5.78186
FTH1	Ferritin Heavy Chain 1	Protein Coding	P02794	58	GC11M061959	5.77879
RAC1	Rac Family Small GTPase 1	Protein Coding	P63000	58	GC07P011586	5.63359
SLC25A4	Solute Carrier Family 25 Member 4	Protein Coding	P12235	58	GC04P185143	5.54941
LRP2	LDL Receptor Related Protein 2	Protein Coding	P98164	58	GC02M169127	5.3618
GLA	Galactosidase Alpha	Protein Coding	P06280	58	GC0XM101393	5.34509
MAP3K1	Mitogen-Activated Protein Kinase Kinase Kinase 1	Protein Coding	Q13233	58	GC05P056815	5.23367
PMS2	PMS1 Homolog 2, Mismatch Repair System Component	Protein Coding	P54278	58	GC07M005973	5.13941
COL2A1	Collagen Type II Alpha 1 Chain	Protein Coding	P02458	58	GC12M047972	5.13582
IRAK4	Interleukin 1 Receptor Associated Kinase 4	Protein Coding	Q9NWZ3	58	GC12P043758	5.05197
NTRK1	Neurotrophic Receptor Tyrosine Kinase 1	Protein Coding	P04629	58	GC01P156815	5.02923
TLR8	Toll Like Receptor 8	Protein Coding	Q9NR97	58	GC0XP012924	5.02375
STAT5B	Signal Transducer And Activator Of Transcription 5B	Protein Coding	P51692	58	GC17M042199	5.00293
ENTPD1	Ectonucleoside Triphosphate Diphosphohydrolase 1	Protein Coding	P49961	58	GC10P109494	4.85634
PKM	Pyruvate Kinase M1/2	Protein Coding	P14618	58	GC15M072199	4.70257
VCP	Valosin Containing Protein	Protein Coding	P55072	58	GC09M035085	4.70202
SPARC	Secreted Protein Acidic And Cysteine Rich	Protein Coding	P09486	58	GC05M151661	4.66083
NR5A1	Nuclear Receptor Subfamily 5 Group A Member 1	Protein Coding	Q13285	58	GC09M124481	4.64491
ITPR1	Inositol 1,4,5-Trisphosphate Receptor Type 1	Protein Coding	Q14643	58	GC03P004486	4.60312
PDE4D	Phosphodiesterase 4D	Protein Coding	Q08499	58	GC05M058969	4.55168
RAD50	RAD50 Double Strand Break Repair Protein	Protein Coding	Q92878	58	GC05P132556	4.55026
CDKN1A	Cyclin Dependent Kinase Inhibitor 1A	Protein Coding	P38936	58	GC06P134985	4.46559
CDH1	Cadherin 1	Protein Coding	P12830	58	GC16P068737	4.38039
CACNA1H	Calcium Voltage-Gated Channel Subunit Alpha1 H	Protein Coding	O95180	58	GC16P001153	4.3482
GBA1	Glucosylceramidase Beta 1	Protein Coding	P04062	58	GC01M161111	4.27695
ATP1A1	ATPase Na+/K+ Transporting Subunit Alpha 1	Protein Coding	P05023	58	GC01P116372	4.23423
CASP7	Caspase 7	Protein Coding	P55210	58	GC10P113679	4.19693
PRKN	Parkin RBR E3 Ubiquitin Protein Ligase	Protein Coding	O60260	58	GC06M161348	4.06609
NRG1	Neuregulin 1	Protein Coding	Q02297	58	GC08P031639	4.05318
PRKD1	Protein Kinase D1	Protein Coding	Q15139	58	GC14M029576	4.04359
CAMK2G	Calcium/Calmodulin Dependent Protein Kinase II Gamma	Protein Coding	Q13555	58	GC10M073812	4.0433
SCNN1A	Sodium Channel Epithelial 1 Subunit Alpha	Protein Coding	P37088	58	GC12M006346	4.04282
ANPEP	Alanyl Aminopeptidase, Membrane	Protein Coding	P15144	58	GC15M089784	3.93543
CACNA1B	Calcium Voltage-Gated Channel Subunit Alpha1 B	Protein Coding	Q00975	58	GC09P137877	3.88136
CYBB	Cytochrome B-245 Beta Chain	Protein Coding	P04839	58	GC0XP037780	3.86314
GSK3A	Glycogen Synthase Kinase 3 Alpha	Protein Coding	P49840	58	GC19M092832	3.85848
MAOA	Monoamine Oxidase A	Protein Coding	P21397	58	GC0XP043654	3.83931
TBP	TATA-Box Binding Protein	Protein Coding	P20226	58	GC06P170554	3.68286
CD55	CD55 Molecule (Cromer Blood Group)	Protein Coding	P08174	58	GC01P207321	3.64232
ROCK1	Rho Associated Coiled-Coil Containing Protein Kinase 1	Protein Coding	Q13464	58	GC18M034018	3.60204
TRPC6	Transient Receptor Potential Cation Channel Subfamily C Member 6	Protein Coding	Q9Y210	58	GC11M101451	3.60141
TACR3	Tachykinin Receptor 3	Protein Coding	P29371	58	GC04M103586	3.4703
TPM1	Tropomyosin 1	Protein Coding	P09493	58	GC15P165361	3.43384
FZD4	Frizzled Class Receptor 4	Protein Coding	Q9ULV1	58	GC11M086945	3.42983
SQSTM1	Sequestosome 1	Protein Coding	Q13501	58	GC05P179806	3.41093
RARB	Retinoic Acid Receptor Beta	Protein Coding	P10826	58	GC03P024689	3.35511
RORA	RAR Related Orphan Receptor A	Protein Coding	P35398	58	GC15M060488	3.34995
IFNAR2	Interferon Alpha And Beta Receptor Subunit 2	Protein Coding	P48551	58	GC21P033229	3.28047
TPH2	Tryptophan Hydroxylase 2	Protein Coding	Q8IWU9	58	GC12P071938	3.22646
ITGB4	Integrin Subunit Beta 4	Protein Coding	P16144	58	GC17P075721	3.19926
GRIA4	Glutamate Ionotropic Receptor AMPA Type Subunit 4	Protein Coding	P48058	58	GC11P105609	3.1695
CACNA1S	Calcium Voltage-Gated Channel Subunit Alpha1 S	Protein Coding	Q13698	58	GC01M201008	3.15525
PSEN2	Presenilin 2	Protein Coding	P49810	58	GC01P226870	3.15521
HSP90AB1	Heat Shock Protein 90 Alpha Family Class B Member 1	Protein Coding	P08238	58	GC06P044246	3.11945
HDAC3	Histone Deacetylase 3	Protein Coding	O15379	58	GC05M141620	3.04421
GLS	Glutaminase	Protein Coding	O94925	58	GC02P190880	3.03682
KCNK3	Potassium Two Pore Domain Channel Subfamily K Member 3	Protein Coding	O14649	58	GC02P026692	2.90873
PTPN6	Protein Tyrosine Phosphatase Non-Receptor Type 6	Protein Coding	P29350	58	GC12P038993	2.90789
TBK1	TANK Binding Kinase 1	Protein Coding	Q9UHD2	58	GC12P064451	2.88772
CTSK	Cathepsin K	Protein Coding	P43235	58	GC01M160791	2.87876
GSN	Gelsolin	Protein Coding	P06396	58	GC09P121201	2.86845
PIM1	Pim-1 Proto-Oncogene, Serine/Threonine Kinase	Protein Coding	P11309	58	GC06P134993	2.84063
MTAP	Methylthioadenosine Phosphorylase	Protein Coding	Q13126	58	GC09P021806	2.82442
TNC	Tenascin C	Protein Coding	P24821	58	GC09M115019	2.81356
PTK2B	Protein Tyrosine Kinase 2 Beta	Protein Coding	Q14289	58	GC08P027311	2.79806
ECE1	Endothelin Converting Enzyme 1	Protein Coding	P42892	58	GC01M021217	2.7979
GLI3	GLI Family Zinc Finger 3	Protein Coding	P10071	58	GC07M041960	2.79084
PRDX1	Peroxiredoxin 1	Protein Coding	Q06830	58	GC01M045753	2.79065
MST1R	Macrophage Stimulating 1 Receptor	Protein Coding	Q04912	58	GC03M053764	2.76737
P4HB	Prolyl 4-Hydroxylase Subunit Beta	Protein Coding	P07237	58	GC17M081843	2.6916
DHFR	Dihydrofolate Reductase	Protein Coding	P00374	58	GC05M080626	2.68818
LAMB1	Laminin Subunit Beta 1	Protein Coding	P07942	58	GC07M107923	2.68208
STIM1	Stromal Interaction Molecule 1	Protein Coding	Q13586	58	GC11P010766	2.58545
KDM1A	Lysine Demethylase 1A	Protein Coding	O60341	58	GC01P023019	2.57694
GRIA1	Glutamate Ionotropic Receptor AMPA Type Subunit 1	Protein Coding	P42261	58	GC05P153489	2.57271
SNAP25	Synaptosome Associated Protein 25	Protein Coding	P60880	58	GC20P010224	2.56423
GNAQ	G Protein Subunit Alpha Q	Protein Coding	P50148	58	GC09M077716	2.51299
MLH1	MutL Homolog 1	Protein Coding	P40692	58	GC03P036993	2.45125
ACVR2B	Activin A Receptor Type 2B	Protein Coding	Q13705	58	GC03P038453	2.43426
ITGA6	Integrin Subunit Alpha 6	Protein Coding	P23229	58	GC02P172427	2.43383
VKORC1	Vitamin K Epoxide Reductase Complex Subunit 1	Protein Coding	Q9BQB6	58	GC16M044160	2.39651
CACNA1G	Calcium Voltage-Gated Channel Subunit Alpha1 G	Protein Coding	O43497	58	GC17P112643	2.38128
MUSK	Muscle Associated Receptor Tyrosine Kinase	Protein Coding	O15146	58	GC09P110668	2.3297
CES1	Carboxylesterase 1	Protein Coding	P23141	58	GC16M055836	2.30971
GRIK2	Glutamate Ionotropic Receptor Kainate Type Subunit 2	Protein Coding	Q13002	58	GC06P100962	2.22987
CSNK1A1	Casein Kinase 1 Alpha 1	Protein Coding	P48729	58	GC05M149492	2.21133
KAT5	Lysine Acetyltransferase 5	Protein Coding	Q92993	58	GC11P065711	2.03835
LYN	LYN Proto-Oncogene, Src Family Tyrosine Kinase	Protein Coding	P07948	58	GC08P055879	2.01532
PPIB	Peptidylprolyl Isomerase B	Protein Coding	P23284	58	GC15M064155	2.01286
MSH6	MutS Homolog 6	Protein Coding	P52701	58	GC02P047695	1.92911
CAMK2B	Calcium/Calmodulin Dependent Protein Kinase II Beta	Protein Coding	Q13554	58	GC07M045339	1.91744
GABRB3	Gamma-Aminobutyric Acid Type A Receptor Subunit Beta3	Protein Coding	P28472	58	GC15M026543	1.89113
SMARCA2	SWI/SNF Related, Matrix Associated, Actin Dependent Regulator Of Chromatin, Subfamily A, Member 2	Protein Coding	P51531	58	GC09P001980	1.8789
FKBP5	FKBP Prolyl Isomerase 5	Protein Coding	Q13451	58	GC06M093925	1.86789
YWHAE	Tyrosine 3-Monooxygenase/Tryptophan 5-Monooxygenase Activation Protein Epsilon	Protein Coding	P62258	58	GC17M074382	1.85902
JUP	Junction Plakoglobin	Protein Coding	P14923	58	GC17M041754	1.82864
AXIN2	Axin 2	Protein Coding	Q9Y2T1	58	GC17M065528	1.78348
PNP	Purine Nucleoside Phosphorylase	Protein Coding	P00491	58	GC14P045700	1.77605
ALDH1A2	Aldehyde Dehydrogenase 1 Family Member A2	Protein Coding	O94788	58	GC15M147868	1.76916
EPHA4	EPH Receptor A4	Protein Coding	P54764	58	GC02M221418	1.75797
CDK8	Cyclin Dependent Kinase 8	Protein Coding	P49336	58	GC13P026254	1.72906
BUB1B	BUB1 Mitotic Checkpoint Serine/Threonine Kinase B	Protein Coding	O60566	58	GC15P040161	1.70127
RRM1	Ribonucleotide Reductase Catalytic Subunit M1	Protein Coding	P23921	58	GC11P010782	1.69544
LRRK2	Leucine Rich Repeat Kinase 2	Protein Coding	Q5S007	58	GC12P040196	1.69083
NF2	NF2, Moesin-Ezrin-Radixin Like (MERLIN) Tumor Suppressor	Protein Coding	P35240	58	GC22P029603	1.64992
ALDOA	Aldolase, Fructose-Bisphosphate A	Protein Coding	P04075	58	GC16P030064	1.4595
SCN8A	Sodium Voltage-Gated Channel Alpha Subunit 8	Protein Coding	Q9UQD0	58	GC12P051590	1.38684
EGLN1	Egl-9 Family Hypoxia Inducible Factor 1	Protein Coding	Q9GZT9	58	GC01M231363	1.38147
STXBP1	Syntaxin Binding Protein 1	Protein Coding	P61764	58	GC09P141358	1.38147
CSNK1D	Casein Kinase 1 Delta	Protein Coding	P48730	58	GC17M082239	1.36727
NCSTN	Nicastrin	Protein Coding	Q92542	58	GC01P160343	1.28728
DNM2	Dynamin 2	Protein Coding	P50570	58	GC19P010718	1.23071
TUBB	Tubulin Beta Class I	Protein Coding	P07437	58	GC06P134798	1.16314
CASK	Calcium/Calmodulin Dependent Serine Protein Kinase	Protein Coding	O14936	58	GC0XM041514	1.09419
CHRNA4	Cholinergic Receptor Nicotinic Alpha 4 Subunit	Protein Coding	P43681	58	GC20M063343	1.09419
DNM1	Dynamin 1	Protein Coding	Q05193	58	GC09P128191	1.09419
GRIN2D	Glutamate Ionotropic Receptor NMDA Type Subunit 2D	Protein Coding	O15399	58	GC19P113378	1.09419
VEGFA	Vascular Endothelial Growth Factor A	Protein Coding	P15692	57	GC06P043770	43.9958
CTLA4	Cytotoxic T-Lymphocyte Associated Protein 4	Protein Coding	P16410	57	GC02P203866	40.109
IGF1	Insulin Like Growth Factor 1	Protein Coding	P05019	57	GC12M102395	26.7061
IFIH1	Interferon Induced With Helicase C Domain 1	Protein Coding	Q9BYX4	57	GC02M162267	22.9804
CP	Ceruloplasmin	Protein Coding	P00450	57	GC03M149162	21.2547
VDR	Vitamin D Receptor	Protein Coding	P11473	57	GC12M047841	18.7856
CAV1	Caveolin 1	Protein Coding	Q03135	57	GC07P116524	18.5825
IDE	Insulin Degrading Enzyme	Protein Coding	P14735	57	GC10M092451	17.5302
ADRB2	Adrenoceptor Beta 2	Protein Coding	P07550	57	GC05P152320	15.312
HIF1A	Hypoxia Inducible Factor 1 Subunit Alpha	Protein Coding	Q16665	57	GC14P061695	14.3726
TTR	Transthyretin	Protein Coding	P02766	57	GC18P031557	12.6164
NLRP3	NLR Family Pyrin Domain Containing 3	Protein Coding	Q96P20	57	GC01P247416	12.1837
TNFRSF1B	TNF Receptor Superfamily Member 1B	Protein Coding	P20333	57	GC01P040409	11.843
PRKCZ	Protein Kinase C Zeta	Protein Coding	Q05513	57	GC01P020522	11.5516
HMGB1	High Mobility Group Box 1	Protein Coding	P09429	57	GC13M030456	10.9645
FASLG	Fas Ligand	Protein Coding	P48023	57	GC01P172659	10.3545
ATF6	Activating Transcription Factor 6	Protein Coding	P18850	57	GC01P161766	10.1374
CPT1A	Carnitine Palmitoyltransferase 1A	Protein Coding	P50416	57	GC11M068754	9.73263
PAX6	Paired Box 6	Protein Coding	P26367	57	GC11M031784	9.50419
ADRB1	Adrenoceptor Beta 1	Protein Coding	P08588	57	GC10P114046	9.11755
PBX1	PBX Homeobox 1	Protein Coding	P40424	57	GC01P165730	9.04276
SDHB	Succinate Dehydrogenase Complex Iron Sulfur Subunit B	Protein Coding	P21912	57	GC01M019222	8.95994
OPRM1	Opioid Receptor Mu 1	Protein Coding	P35372	57	GC06P154267	8.32401
CYCS	Cytochrome C, Somatic	Protein Coding	P99999	57	GC07M025118	8.31256
GFAP	Glial Fibrillary Acidic Protein	Protein Coding	P14136	57	GC17M077883	7.98206
FST	Follistatin	Protein Coding	P19883	57	GC05P053480	7.75391
FGF8	Fibroblast Growth Factor 8	Protein Coding	P55075	57	GC10M101770	7.57079
MFN2	Mitofusin 2	Protein Coding	O95140	57	GC01P011980	7.33351
PRKACB	Protein Kinase CAMP-Activated Catalytic Subunit Beta	Protein Coding	P22694	57	GC01P084078	7.28387
RXRA	Retinoid X Receptor Alpha	Protein Coding	P19793	57	GC09P134317	7.07462
CD44	CD44 Molecule (IN Blood Group)	Protein Coding	P16070	57	GC11P035139	6.77484
PFKM	Phosphofructokinase, Muscle	Protein Coding	P08237	57	GC12P048105	6.30651
CACNA1A	Calcium Voltage-Gated Channel Subunit Alpha1 A	Protein Coding	O00555	57	GC19M013206	6.18178
MYD88	MYD88 Innate Immune Signal Transduction Adaptor	Protein Coding	Q99836	57	GC03P038290	5.78918
ALOX5	Arachidonate 5-Lipoxygenase	Protein Coding	P09917	57	GC10P045374	5.71931
MAP3K5	Mitogen-Activated Protein Kinase Kinase Kinase 5	Protein Coding	Q99683	57	GC06M136557	5.68938
DNM1L	Dynamin 1 Like	Protein Coding	O00429	57	GC12P032679	5.66718
LIMK1	LIM Domain Kinase 1	Protein Coding	P53667	57	GC07P074082	5.54017
RRM2B	Ribonucleotide Reductase Regulatory TP53 Inducible Subunit M2B	Protein Coding	Q7LG56	57	GC08M102204	5.53121
SLC11A2	Solute Carrier Family 11 Member 2	Protein Coding	P49281	57	GC12M050952	5.5146
SLC6A4	Solute Carrier Family 6 Member 4	Protein Coding	P31645	57	GC17M030194	5.48053
PKD2	Polycystin 2, Transient Receptor Potential Cation Channel	Protein Coding	Q13563	57	GC04P088007	5.42591
TNFAIP3	TNF Alpha Induced Protein 3	Protein Coding	P21580	57	GC06P137866	5.34503
GLUL	Glutamate-Ammonia Ligase	Protein Coding	P15104	57	GC01M182378	5.29192
TNNI3	Troponin I3, Cardiac Type	Protein Coding	P19429	57	GC19M055151	5.28578
NBN	Nibrin	Protein Coding	O60934	57	GC08M089933	5.15219
CCND2	Cyclin D2	Protein Coding	P30279	57	GC12P038923	5.0527
BRIP1	BRCA1 Interacting Helicase 1	Protein Coding	Q9BX63	57	GC17M061679	4.84629
SCNN1B	Sodium Channel Epithelial 1 Subunit Beta	Protein Coding	P51168	57	GC16P023278	4.71913
CDKN1B	Cyclin Dependent Kinase Inhibitor 1B	Protein Coding	P46527	57	GC12P039206	4.57721
PRKCQ	Protein Kinase C Theta	Protein Coding	Q04759	57	GC10M006940	4.53256
NRXN1	Neurexin 1	Protein Coding	Q9ULB1	57	GC02M049918	4.50453
DLG4	Discs Large MAGUK Scaffold Protein 4	Protein Coding	P78352	57	GC17M074828	4.31003
MYL2	Myosin Light Chain 2	Protein Coding	P10916	57	GC12M110910	4.0641
BCL2L1	BCL2 Like 1	Protein Coding	Q07817	57	GC20M031664	4.00101
PROS1	Protein S	Protein Coding	P07225	57	GC03M093873	3.97622
ITGA4	Integrin Subunit Alpha 4	Protein Coding	P13612	57	GC02P181467	3.89625
TLR7	Toll Like Receptor 7	Protein Coding	Q9NYK1	57	GC0XP012867	3.85335
TRPV4	Transient Receptor Potential Cation Channel Subfamily V Member 4	Protein Coding	Q9HBA0	57	GC12M109783	3.78325
KCNMA1	Potassium Calcium-Activated Channel Subfamily M Alpha 1	Protein Coding	Q12791	57	GC10M076869	3.74899
MGMT	O-6-Methylguanine-DNA Methyltransferase	Protein Coding	P16455	57	GC10P129467	3.70078
RB1	RB Transcriptional Corepressor 1	Protein Coding	P06400	57	GC13P048303	3.57795
STAT2	Signal Transducer And Activator Of Transcription 2	Protein Coding	P52630	57	GC12M056341	3.57704
ATP2A1	ATPase Sarcoplasmic/Endoplasmic Reticulum Ca2+ Transporting 1	Protein Coding	O14983	57	GC16P081412	3.56906
CHAT	Choline O-Acetyltransferase	Protein Coding	P28329	57	GC10P049609	3.54024
DICER1	Dicer 1, Ribonuclease III	Protein Coding	Q9UPY3	57	GC14M095086	3.53613
ABCC2	ATP Binding Cassette Subfamily C Member 2	Protein Coding	Q92887	57	GC10P099782	3.51295
ZEB1	Zinc Finger E-Box Binding Homeobox 1	Protein Coding	P37275	57	GC10P031318	3.50404
CPS1	Carbamoyl-Phosphate Synthase 1	Protein Coding	P31327	57	GC02P210477	3.39002
SLC12A5	Solute Carrier Family 12 Member 5	Protein Coding	Q9H2X9	57	GC20P046021	3.38395
STK4	Serine/Threonine Kinase 4	Protein Coding	Q13043	57	GC20P044966	3.34126
HPRT1	Hypoxanthine Phosphoribosyltransferase 1	Protein Coding	P00492	57	GC0XP134460	3.33529
NR2F2	Nuclear Receptor Subfamily 2 Group F Member 2	Protein Coding	P24468	57	GC15P096325	3.30611
ATP1A2	ATPase Na+/K+ Transporting Subunit Alpha 2	Protein Coding	P50993	57	GC01P160115	3.26244
SMPD1	Sphingomyelin Phosphodiesterase 1	Protein Coding	P17405	57	GC11P006390	3.23807
MSH2	MutS Homolog 2	Protein Coding	P43246	57	GC02P047403	3.17319
SDHA	Succinate Dehydrogenase Complex Flavoprotein Subunit A	Protein Coding	P31040	57	GC05P000229	3.16489
CSNK2B	Casein Kinase 2 Beta	Protein Coding	P67870	57	GC06P134823	3.13057
CHRM3	Cholinergic Receptor Muscarinic 3	Protein Coding	P20309	57	GC01P239386	3.07653
IFNAR1	Interferon Alpha And Beta Receptor Subunit 1	Protein Coding	P17181	57	GC21P033324	2.95828
GATA2	GATA Binding Protein 2	Protein Coding	P23769	57	GC03M128479	2.93789
TUBG1	Tubulin Gamma 1	Protein Coding	P23258	57	GC17P042609	2.92615
USP9X	Ubiquitin Specific Peptidase 9 X-Linked	Protein Coding	Q93008	57	GC0XP041085	2.91332
TYR	Tyrosinase	Protein Coding	P14679	57	GC11P089177	2.86871
ASAH1	N-Acylsphingosine Amidohydrolase 1	Protein Coding	Q13510	57	GC08M018055	2.86739
NCAM1	Neural Cell Adhesion Molecule 1	Protein Coding	P13591	57	GC11P112961	2.85081
AHCY	Adenosylhomocysteinase	Protein Coding	P23526	57	GC20M035768	2.82799
SLC1A3	Solute Carrier Family 1 Member 3	Protein Coding	P43003	57	GC05P036687	2.80179
TLR1	Toll Like Receptor 1	Protein Coding	Q15399	57	GC04M038793	2.75091
TUBA1A	Tubulin Alpha 1a	Protein Coding	Q71U36	57	GC12M049184	2.72239
FLNA	Filamin A	Protein Coding	P21333	57	GC0XM154348	2.70238
GLB1	Galactosidase Beta 1	Protein Coding	P16278	57	GC03M032963	2.69237
CUL3	Cullin 3	Protein Coding	Q13618	57	GC02M224470	2.66155
PRLR	Prolactin Receptor	Protein Coding	P16471	57	GC05M035048	2.64579
PGK1	Phosphoglycerate Kinase 1	Protein Coding	P00558	57	GC0XP078166	2.62127
USP7	Ubiquitin Specific Peptidase 7	Protein Coding	Q93009	57	GC16M008892	2.57329
UBE3A	Ubiquitin Protein Ligase E3A	Protein Coding	Q05086	57	GC15M025333	2.54519
MITF	Melanocyte Inducing Transcription Factor	Protein Coding	O75030	57	GC03P069740	2.52143
MAPK9	Mitogen-Activated Protein Kinase 9	Protein Coding	P45984	57	GC05M180309	2.50198
ODC1	Ornithine Decarboxylase 1	Protein Coding	P11926	57	GC02M010432	2.44825
FOLR1	Folate Receptor Alpha	Protein Coding	P15328	57	GC11P089452	2.40917
CD247	CD247 Molecule	Protein Coding	P20963	57	GC01M167399	2.40027
MRE11	MRE11 Homolog, Double Strand Break Repair Nuclease	Protein Coding	P49959	57	GC11M126070	2.37568
SPTAN1	Spectrin Alpha, Non-Erythrocytic 1	Protein Coding	Q13813	57	GC09P128552	2.3478
PLD1	Phospholipase D1	Protein Coding	Q13393	57	GC03M171600	2.30905
VLDLR	Very Low Density Lipoprotein Receptor	Protein Coding	P98155	57	GC09P002611	2.30905
IKZF1	IKAROS Family Zinc Finger 1	Protein Coding	Q13422	57	GC07P050303	2.2557
TOP1	DNA Topoisomerase I	Protein Coding	P11387	57	GC20P041028	2.24121
PTGER2	Prostaglandin E Receptor 2	Protein Coding	P43116	57	GC14P052314	2.22738
CCNE1	Cyclin E1	Protein Coding	P24864	57	GC19P029811	2.12615
BMP1	Bone Morphogenetic Protein 1	Protein Coding	P13497	57	GC08P022165	2.11571
ATP1A3	ATPase Na+/K+ Transporting Subunit Alpha 3	Protein Coding	P13637	57	GC19M041966	1.92911
BMPR1B	Bone Morphogenetic Protein Receptor Type 1B	Protein Coding	O00238	57	GC04P094757	1.84182
DAPK1	Death Associated Protein Kinase 1	Protein Coding	P53355	57	GC09P087497	1.81314
UBA1	Ubiquitin Like Modifier Activating Enzyme 1	Protein Coding	P22314	57	GC0XP047190	1.76055
PPP2CA	Protein Phosphatase 2 Catalytic Subunit Alpha	Protein Coding	P67775	57	GC05M134194	1.48369
SCN2A	Sodium Voltage-Gated Channel Alpha Subunit 2	Protein Coding	Q99250	57	GC02P165194	1.46995
SYT1	Synaptotagmin 1	Protein Coding	P21579	57	GC12P078863	1.45872
ROR2	Receptor Tyrosine Kinase Like Orphan Receptor 2	Protein Coding	Q01974	57	GC09M109394	1.36453
PIKFYVE	Phosphoinositide Kinase, FYVE-Type Zinc Finger Containing	Protein Coding	Q9Y2I7	57	GC02P208266	1.33674
PRNP	Prion Protein (Kanno Blood Group)	Protein Coding	F7VJQ1	57	GC20P004686	1.28728
INS	Insulin	Protein Coding	P01308	56	GC11M002159	142.228
IRS1	Insulin Receptor Substrate 1	Protein Coding	P35568	56	GC02M226731	57.729
FOXP3	Forkhead Box P3	Protein Coding	Q9BZS1	56	GC0XM049250	55.5542
PON1	Paraoxonase 1	Protein Coding	P27169	56	GC07M095297	37.9296
WRN	WRN RecQ Like Helicase	Protein Coding	Q14191	56	GC08P031033	33.206
SOD2	Superoxide Dismutase 2	Protein Coding	P04179	56	GC06M159669	30.3685
AKR1B1	Aldo-Keto Reductase Family 1 Member B	Protein Coding	P15121	56	GC07M134442	28.7518
MTHFR	Methylenetetrahydrofolate Reductase	Protein Coding	P42898	56	GC01M011785	25.8327
CCR5	C-C Motif Chemokine Receptor 5	Protein Coding	P51681	56	GC03P057395	22.4096
IL10	Interleukin 10	Protein Coding	P22301	56	GC01M206767	19.8102
IL1B	Interleukin 1 Beta	Protein Coding	P01584	56	GC02M112829	19.2296
SLC5A2	Solute Carrier Family 5 Member 2	Protein Coding	P31639	56	GC16P081737	18.7524
POMC	Proopiomelanocortin	Protein Coding	P01189	56	GC02M025160	17.8727
VWF	Von Willebrand Factor	Protein Coding	P04275	56	GC12M029229	16.3101
TNFRSF11B	TNF Receptor Superfamily Member 11b	Protein Coding	O00300	56	GC08M118923	15.4901
CPE	Carboxypeptidase E	Protein Coding	P16870	56	GC04P165361	15.3916
HMGCR	3-Hydroxy-3-Methylglutaryl-CoA Reductase	Protein Coding	P04035	56	GC05P075336	14.4711
SLC12A3	Solute Carrier Family 12 Member 3	Protein Coding	P55017	56	GC16P056865	14.206
KCNJ5	Potassium Inwardly Rectifying Channel Subfamily J Member 5	Protein Coding	P48544	56	GC11P128891	13.3548
TPO	Thyroid Peroxidase	Protein Coding	P07202	56	GC02P001374	13.3379
MIF	Macrophage Migration Inhibitory Factor	Protein Coding	P14174	56	GC22P023894	13.2905
SORD	Sorbitol Dehydrogenase	Protein Coding	Q00796	56	GC15P045023	13.0692
CYP19A1	Cytochrome P450 Family 19 Subfamily A Member 1	Protein Coding	P11511	56	GC15M051208	12.2024
CYP3A4	Cytochrome P450 Family 3 Subfamily A Member 4	Protein Coding	P08684	56	GC07M100029	11.8984
PCK1	Phosphoenolpyruvate Carboxykinase 1	Protein Coding	P35558	56	GC20P057561	11.8574
KNG1	Kininogen 1	Protein Coding	P01042	56	GC03P186717	11.7238
SLC40A1	Solute Carrier Family 40 Member 1	Protein Coding	Q9NP59	56	GC02M189560	11.7201
LCAT	Lecithin-Cholesterol Acyltransferase	Protein Coding	P04180	56	GC16M067939	11.6495
SLC2A3	Solute Carrier Family 2 Member 3	Protein Coding	P11169	56	GC12M007919	11.4321
TAP1	Transporter 1, ATP Binding Cassette Subfamily B Member	Protein Coding	Q03518	56	GC06M093850	11.3453
IGF2R	Insulin Like Growth Factor 2 Receptor	Protein Coding	P11717	56	GC06P159969	11.0787
F5	Coagulation Factor V	Protein Coding	P12259	56	GC01M169511	11.0159
PDCD1	Programmed Cell Death 1	Protein Coding	Q15116	56	GC02M241849	10.8522
PRKAB1	Protein Kinase AMP-Activated Non-Catalytic Subunit Beta 1	Protein Coding	Q9Y478	56	GC12P119667	10.5794
PIK3CB	Phosphatidylinositol-4,5-Bisphosphate 3-Kinase Catalytic Subunit Beta	Protein Coding	P42338	56	GC03M138652	10.4327
KL	Klotho	Protein Coding	Q9UEF7	56	GC13P033016	10.3616
SCARB1	Scavenger Receptor Class B Member 1	Protein Coding	Q8WTV0	56	GC12M124776	10.2273
ANXA5	Annexin A5	Protein Coding	P08758	56	GC04M121667	10.182
ADCY5	Adenylate Cyclase 5	Protein Coding	O95622	56	GC03M123282	10.1299
SIRT3	Sirtuin 3	Protein Coding	Q9NTG7	56	GC11M000215	10.0618
PNLIP	Pancreatic Lipase	Protein Coding	P16233	56	GC10P116545	10.0042
FBN1	Fibrillin 1	Protein Coding	P35555	56	GC15M048408	9.92745
RHO	Rhodopsin	Protein Coding	P08100	56	GC03P139009	9.83971
PRPS1	Phosphoribosyl Pyrophosphate Synthetase 1	Protein Coding	P60891	56	GC0XP107628	9.75639
F7	Coagulation Factor VII	Protein Coding	P08709	56	GC13P113105	9.71709
PDP1	Pyruvate Dehydrogenase Phosphatase Catalytic Subunit 1	Protein Coding	Q9P0J1	56	GC08P093857	9.63681
ACHE	Acetylcholinesterase (Yt Blood Group)	Protein Coding	P22303	56	GC07M100889	9.52606
INPPL1	Inositol Polyphosphate Phosphatase Like 1	Protein Coding	O15357	56	GC11P072223	9.4709
CD79A	CD79a Molecule	Protein Coding	P11912	56	GC19P041877	9.26945
NR1H4	Nuclear Receptor Subfamily 1 Group H Member 4	Protein Coding	Q96RI1	56	GC12P100473	9.13625
CYP2D6	Cytochrome P450 Family 2 Subfamily D Member 6	Protein Coding	P10635	56	GC22M042126	9.1356
F8	Coagulation Factor VIII	Protein Coding	P00451	56	GC0XM154835	8.9921
KCNJ1	Potassium Inwardly Rectifying Channel Subfamily J Member 1	Protein Coding	P48048	56	GC11M128741	8.97275
POLG	DNA Polymerase Gamma, Catalytic Subunit	Protein Coding	P54098	56	GC15M148631	8.66818
STX1A	Syntaxin 1A	Protein Coding	Q16623	56	GC07M074496	8.60992
MYH9	Myosin Heavy Chain 9	Protein Coding	P35579	56	GC22M036281	8.4553
ERN1	Endoplasmic Reticulum To Nucleus Signaling 1	Protein Coding	O75460	56	GC17M064039	8.37671
XDH	Xanthine Dehydrogenase	Protein Coding	P47989	56	GC02M031334	8.26852
CD8A	CD8 Subunit Alpha	Protein Coding	P01732	56	GC02M086784	8.18257
HTR2A	5-Hydroxytryptamine Receptor 2A	Protein Coding	P28223	56	GC13M046831	8.03126
IL1R1	Interleukin 1 Receptor Type 1	Protein Coding	P14778	56	GC02P102136	7.92107
ENG	Endoglin	Protein Coding	P17813	56	GC09M127815	7.91394
SLC12A1	Solute Carrier Family 12 Member 1	Protein Coding	Q13621	56	GC15P157296	7.87056
ITGAM	Integrin Subunit Alpha M	Protein Coding	P11215	56	GC16P081706	7.83038
FURIN	Furin, Paired Basic Amino Acid Cleaving Enzyme	Protein Coding	P09958	56	GC15P090868	7.8087
CD28	CD28 Molecule	Protein Coding	P10747	56	GC02P203706	7.71274
DMPK	DM1 Protein Kinase	Protein Coding	Q09013	56	GC19M045769	7.62115
F9	Coagulation Factor IX	Protein Coding	P00740	56	GC0XP139530	7.60016
TCF4	Transcription Factor 4	Protein Coding	P15884	56	GC18M055222	7.51139
BRCA2	BRCA2 DNA Repair Associated	Protein Coding	P51587	56	GC13P032315	7.44511
AFP	Alpha Fetoprotein	Protein Coding	P02771	56	GC04P073431	7.39993
NOD2	Nucleotide Binding Oligomerization Domain Containing 2	Protein Coding	Q9HC29	56	GC16P050693	7.39435
CFH	Complement Factor H	Protein Coding	P08603	56	GC01P196621	7.36798
NQO1	NAD(P)H Quinone Dehydrogenase 1	Protein Coding	P15559	56	GC16M069706	7.31236
ADORA1	Adenosine A1 Receptor	Protein Coding	P30542	56	GC01P203090	7.2677
ANGPTL3	Angiopoietin Like 3	Protein Coding	Q9Y5C1	56	GC01P062597	7.19653
GUSB	Glucuronidase Beta	Protein Coding	P08236	56	GC07M065960	7.14769
CLU	Clusterin	Protein Coding	P10909	56	GC08M027596	7.01719
TRPV1	Transient Receptor Potential Cation Channel Subfamily V Member 1	Protein Coding	Q8NER1	56	GC17M003565	6.966
MMP8	Matrix Metallopeptidase 8	Protein Coding	P22894	56	GC11M126172	6.87259
LRP6	LDL Receptor Related Protein 6	Protein Coding	O75581	56	GC12M029527	6.81837
GOT2	Glutamic-Oxaloacetic Transaminase 2	Protein Coding	P00505	56	GC16M058707	6.80255
SLC29A1	Solute Carrier Family 29 Member 1 (Augustine Blood Group)	Protein Coding	Q99808	56	GC06P044219	6.79939
KEAP1	Kelch Like ECH Associated Protein 1	Protein Coding	Q14145	56	GC19M010486	6.78962
SLC16A1	Solute Carrier Family 16 Member 1	Protein Coding	P53985	56	GC01M113100	6.59861
FOXO3	Forkhead Box O3	Protein Coding	O43524	56	GC06P108559	6.58146
ADCY1	Adenylate Cyclase 1	Protein Coding	Q08828	56	GC07P045580	6.47532
LOX	Lysyl Oxidase	Protein Coding	P28300	56	GC05M122063	6.46928
CASP9	Caspase 9	Protein Coding	P55211	56	GC01M015491	6.46766
GP1BA	Glycoprotein Ib Platelet Subunit Alpha	Protein Coding	P07359	56	GC17P004932	6.46094
TNNT2	Troponin T2, Cardiac Type	Protein Coding	P45379	56	GC01M201359	6.41503
CAST	Calpastatin	Protein Coding	P20810	56	GC05P095975	6.41398
PRKAG2	Protein Kinase AMP-Activated Non-Catalytic Subunit Gamma 2	Protein Coding	Q9UGJ0	56	GC07M151556	6.39147
FCGR2A	Fc Gamma Receptor IIa	Protein Coding	P12318	56	GC01P161505	6.35569
CACNA1D	Calcium Voltage-Gated Channel Subunit Alpha1 D	Protein Coding	Q01668	56	GC03P053328	6.31901
P2RY12	Purinergic Receptor P2Y12	Protein Coding	Q9H244	56	GC03M151336	6.30561
AQP5	Aquaporin 5	Protein Coding	P55064	56	GC12P049961	6.24295
AQP1	Aquaporin 1 (Colton Blood Group)	Protein Coding	P29972	56	GC07P030911	6.23248
L1CAM	L1 Cell Adhesion Molecule	Protein Coding	P32004	56	GC0XM153864	6.15121
SLC9A3	Solute Carrier Family 9 Member A3	Protein Coding	P48764	56	GC05M000472	6.14895
OXTR	Oxytocin Receptor	Protein Coding	P30559	56	GC03M008767	6.13149
LRP1	LDL Receptor Related Protein 1	Protein Coding	Q07954	56	GC12P057128	6.062
NGFR	Nerve Growth Factor Receptor	Protein Coding	P08138	56	GC17P049495	5.77937
PARK7	Parkinsonism Associated Deglycase	Protein Coding	Q99497	56	GC01P039429	5.70079
WT1	WT1 Transcription Factor	Protein Coding	P19544	56	GC11M032365	5.63408
COL4A1	Collagen Type IV Alpha 1 Chain	Protein Coding	P02462	56	GC13M110148	5.56992
ETS1	ETS Proto-Oncogene 1, Transcription Factor	Protein Coding	P14921	56	GC11M128458	5.53626
SCN9A	Sodium Voltage-Gated Channel Alpha Subunit 9	Protein Coding	Q15858	56	GC02M166195	5.47279
KIF11	Kinesin Family Member 11	Protein Coding	P52732	56	GC10P092574	5.44289
FANCC	FA Complementation Group C	Protein Coding	Q00597	56	GC09M095099	5.35805
KCNN4	Potassium Calcium-Activated Channel Subfamily N Member 4	Protein Coding	O15554	56	GC19M092880	5.31081
GNRHR	Gonadotropin Releasing Hormone Receptor	Protein Coding	P30968	56	GC04M067737	5.27711
PI4KA	Phosphatidylinositol 4-Kinase Alpha	Protein Coding	P42356	56	GC22M020707	5.17836
POLE	DNA Polymerase Epsilon, Catalytic Subunit	Protein Coding	Q07864	56	GC12M132779	5.14745
ANXA2	Annexin A2	Protein Coding	P07355	56	GC15M060347	5.13715
GPX4	Glutathione Peroxidase 4	Protein Coding	P36969	56	GC19P001103	5.12371
GZMB	Granzyme B	Protein Coding	P10144	56	GC14M024630	5.07144
LIG4	DNA Ligase 4	Protein Coding	P49917	56	GC13M108207	4.99883
CAPN3	Calpain 3	Protein Coding	P20807	56	GC15P042359	4.96433
NF1	Neurofibromin 1	Protein Coding	P21359	56	GC17P031094	4.96424
RYR1	Ryanodine Receptor 1	Protein Coding	P21817	56	GC19P113006	4.94121
DCN	Decorin	Protein Coding	P07585	56	GC12M091140	4.85186
TSC1	TSC Complex Subunit 1	Protein Coding	Q92574	56	GC09M132891	4.793
ADAMTS13	ADAM Metallopeptidase With Thrombospondin Type 1 Motif 13	Protein Coding	Q76LX8	56	GC09P133414	4.69604
TGM2	Transglutaminase 2	Protein Coding	P21980	56	GC20M038127	4.69299
ABCC6	ATP Binding Cassette Subfamily C Member 6	Protein Coding	O95255	56	GC16M020960	4.57283
GPHN	Gephyrin	Protein Coding	Q9NQX3	56	GC14P066507	4.57043
YAP1	Yes1 Associated Transcriptional Regulator	Protein Coding	P46937	56	GC11P102110	4.5683
TYMP	Thymidine Phosphorylase	Protein Coding	P19971	56	GC22M050525	4.55434
ENO2	Enolase 2	Protein Coding	P09104	56	GC12P006913	4.55421
FBP1	Fructose-Bisphosphatase 1	Protein Coding	P09467	56	GC09M094603	4.53631
MEF2C	Myocyte Enhancer Factor 2C	Protein Coding	Q06413	56	GC05M088718	4.5149
OGG1	8-Oxoguanine DNA Glycosylase	Protein Coding	O15527	56	GC03P021488	4.50804
CTH	Cystathionine Gamma-Lyase	Protein Coding	P32929	56	GC01P070411	4.47149
ABCC1	ATP Binding Cassette Subfamily C Member 1 (ABCC1 Blood Group)	Protein Coding	P33527	56	GC16P015949	4.38783
NRP1	Neuropilin 1	Protein Coding	O14786	56	GC10M033177	4.38749
STAT5A	Signal Transducer And Activator Of Transcription 5A	Protein Coding	P42229	56	GC17P042287	4.30284
TTN	Titin	Protein Coding	Q8WZ42	56	GC02M178525	4.30076
FGF1	Fibroblast Growth Factor 1	Protein Coding	P05230	56	GC05M142555	4.27196
MMP7	Matrix Metallopeptidase 7	Protein Coding	P09237	56	GC11M126171	4.26978
IMPDH1	Inosine Monophosphate Dehydrogenase 1	Protein Coding	P20839	56	GC07M128392	4.25507
CYP1A1	Cytochrome P450 Family 1 Subfamily A Member 1	Protein Coding	P04798	56	GC15M074719	4.24761
MTR	5-Methyltetrahydrofolate-Homocysteine Methyltransferase	Protein Coding	Q99707	56	GC01P236795	4.15954
CAPN2	Calpain 2	Protein Coding	P17655	56	GC01P223701	4.11504
ESRRB	Estrogen Related Receptor Beta	Protein Coding	O95718	56	GC14P076310	4.08287
F13A1	Coagulation Factor XIII A Chain	Protein Coding	P00488	56	GC06M006144	4.07302
EPOR	Erythropoietin Receptor	Protein Coding	P19235	56	GC19M011377	4.06952
WNK1	WNK Lysine Deficient Protein Kinase 1	Protein Coding	Q9H4A3	56	GC12P000763	4.00495
ITGB6	Integrin Subunit Beta 6	Protein Coding	P18564	56	GC02M160099	3.99199
RDX	Radixin	Protein Coding	P35241	56	GC11M109864	3.94974
SMC1A	Structural Maintenance Of Chromosomes 1A	Protein Coding	Q14683	56	GC0XM053374	3.92802
TGFB3	Transforming Growth Factor Beta 3	Protein Coding	P10600	56	GC14M075958	3.8923
TARDBP	TAR DNA Binding Protein	Protein Coding	Q13148	56	GC01P039670	3.88893
GRN	Granulin Precursor	Protein Coding	P28799	56	GC17P044345	3.86989
MCL1	MCL1 Apoptosis Regulator, BCL2 Family Member	Protein Coding	Q07820	56	GC01M160760	3.85031
GCH1	GTP Cyclohydrolase 1	Protein Coding	P30793	56	GC14M054842	3.83757
LIPA	Lipase A, Lysosomal Acid Type	Protein Coding	P38571	56	GC10M089213	3.79651
SCN10A	Sodium Voltage-Gated Channel Alpha Subunit 10	Protein Coding	Q9Y5Y9	56	GC03M038714	3.76703
KCNJ2	Potassium Inwardly Rectifying Channel Subfamily J Member 2	Protein Coding	P63252	56	GC17P070168	3.75601
F12	Coagulation Factor XII	Protein Coding	P00748	56	GC05M177402	3.73482
DHCR7	7-Dehydrocholesterol Reductase	Protein Coding	Q9UBM7	56	GC11M071428	3.72164
MAPKAPK3	MAPK Activated Protein Kinase 3	Protein Coding	Q16644	56	GC03P050611	3.687
PLA2G4A	Phospholipase A2 Group IVA	Protein Coding	P47712	56	GC01P186798	3.66675
ZEB2	Zinc Finger E-Box Binding Homeobox 2	Protein Coding	O60315	56	GC02M144384	3.63242
TSHR	Thyroid Stimulating Hormone Receptor	Protein Coding	P16473	56	GC14P080954	3.61393
ADAM9	ADAM Metallopeptidase Domain 9	Protein Coding	Q13443	56	GC08P038996	3.60026
CCNB1	Cyclin B1	Protein Coding	P14635	56	GC05P069167	3.58047
CDK1	Cyclin Dependent Kinase 1	Protein Coding	P06493	56	GC10P060772	3.55492
CYP11A1	Cytochrome P450 Family 11 Subfamily A Member 1	Protein Coding	P05108	56	GC15M074337	3.55475
MYH7	Myosin Heavy Chain 7	Protein Coding	P12883	56	GC14M023412	3.55355
RIGI	RNA Sensor RIG-I	Protein Coding	O95786	56	GC09M032525	3.54397
YY1	YY1 Transcription Factor	Protein Coding	P25490	56	GC14P100238	3.49511
HSPG2	Heparan Sulfate Proteoglycan 2	Protein Coding	P98160	56	GC01M021822	3.4766
SLC18A2	Solute Carrier Family 18 Member A2	Protein Coding	Q05940	56	GC10P117241	3.43207
CDC25C	Cell Division Cycle 25C	Protein Coding	P30307	56	GC05M138285	3.40622
TRPA1	Transient Receptor Potential Cation Channel Subfamily A Member 1	Protein Coding	O75762	56	GC08M072019	3.40439
NFATC1	Nuclear Factor Of Activated T Cells 1	Protein Coding	O95644	56	GC18P079395	3.36517
MASP1	MBL Associated Serine Protease 1	Protein Coding	P48740	56	GC03M187216	3.32824
ATP7B	ATPase Copper Transporting Beta	Protein Coding	P35670	56	GC13M051930	3.31152
FAAH	Fatty Acid Amide Hydrolase	Protein Coding	O00519	56	GC01P046394	3.30215
ACAT1	Acetyl-CoA Acetyltransferase 1	Protein Coding	P24752	56	GC11P108121	3.2874
MYB	MYB Proto-Oncogene, Transcription Factor	Protein Coding	P10242	56	GC06P135181	3.24334
DCTN1	Dynactin Subunit 1	Protein Coding	Q14203	56	GC02M074361	3.23186
DES	Desmin	Protein Coding	P17661	56	GC02P219418	3.22342
NPR2	Natriuretic Peptide Receptor 2	Protein Coding	P20594	56	GC09P057122	3.21331
ERCC2	ERCC Excision Repair 2, TFIIH Core Complex Helicase Subunit	Protein Coding	P18074	56	GC19M045349	3.21303
PLCG1	Phospholipase C Gamma 1	Protein Coding	P19174	56	GC20P041136	3.20504
MAP2K4	Mitogen-Activated Protein Kinase Kinase 4	Protein Coding	P45985	56	GC17P012020	3.1894
FOLH1	Folate Hydrolase 1	Protein Coding	Q04609	56	GC11M125032	3.17325
TYRO3	TYRO3 Protein Tyrosine Kinase	Protein Coding	Q06418	56	GC15P041557	3.17308
BACE1	Beta-Secretase 1	Protein Coding	P56817	56	GC11M117285	3.16823
ENO1	Enolase 1	Protein Coding	P06733	56	GC01M008861	3.15453
GRK2	G Protein-Coupled Receptor Kinase 2	Protein Coding	P25098	56	GC11P067266	3.14776
ACTA1	Actin Alpha 1, Skeletal Muscle	Protein Coding	P68133	56	GC01M230217	3.13848
NCOA3	Nuclear Receptor Coactivator 3	Protein Coding	Q9Y6Q9	56	GC20P047501	3.11716
SCNN1G	Sodium Channel Epithelial 1 Subunit Gamma	Protein Coding	P51170	56	GC16P023182	3.09983
ITGAV	Integrin Subunit Alpha V	Protein Coding	P06756	56	GC02P186589	3.09777
HSPA9	Heat Shock Protein Family A (Hsp70) Member 9	Protein Coding	P38646	56	GC05M138554	3.09579
COL3A1	Collagen Type III Alpha 1 Chain	Protein Coding	P02461	56	GC02P188974	3.09267
CTSL	Cathepsin L	Protein Coding	P07711	56	GC09P087725	3.09021
IKBKG	Inhibitor Of Nuclear Factor Kappa B Kinase Regulatory Subunit Gamma	Protein Coding	Q9Y6K9	56	GC0XP154541	3.07444
FGF10	Fibroblast Growth Factor 10	Protein Coding	O15520	56	GC05M044874	3.04353
RPS19	Ribosomal Protein S19	Protein Coding	P39019	56	GC19P113140	3.03814
GLI1	GLI Family Zinc Finger 1	Protein Coding	P08151	56	GC12P060672	3.00429
MECOM	MDS1 And EVI1 Complex Locus	Protein Coding	Q03112	56	GC03M169083	2.99728
PTK2	Protein Tyrosine Kinase 2	Protein Coding	Q05397	56	GC08M140657	2.9931
OAT	Ornithine Aminotransferase	Protein Coding	P04181	56	GC10M124397	2.98505
SETD2	SET Domain Containing 2, Histone Lysine Methyltransferase	Protein Coding	Q9BYW2	56	GC03M047033	2.97271
GABRA5	Gamma-Aminobutyric Acid Type A Receptor Subunit Alpha5	Protein Coding	P31644	56	GC15P026866	2.96306
SCN1A	Sodium Voltage-Gated Channel Alpha Subunit 1	Protein Coding	P35498	56	GC02M165989	2.9629
PRKCE	Protein Kinase C Epsilon	Protein Coding	Q02156	56	GC02P045651	2.94128
GABRA1	Gamma-Aminobutyric Acid Type A Receptor Subunit Alpha1	Protein Coding	P14867	56	GC05P161847	2.92908
FUCA1	Alpha-L-Fucosidase 1	Protein Coding	P04066	56	GC01M023845	2.9258
MSN	Moesin	Protein Coding	P26038	56	GC0XP065588	2.92238
WEE1	WEE1 G2 Checkpoint Kinase	Protein Coding	P30291	56	GC11P009573	2.9223
EPCAM	Epithelial Cell Adhesion Molecule	Protein Coding	P16422	56	GC02P047345	2.91855
TPT1	Tumor Protein, Translationally-Controlled 1	Protein Coding	P13693	56	GC13M045333	2.90799
CALCR	Calcitonin Receptor	Protein Coding	P30988	56	GC07M093424	2.90045
PDE3A	Phosphodiesterase 3A	Protein Coding	Q14432	56	GC12P039348	2.89549
FSHR	Follicle Stimulating Hormone Receptor	Protein Coding	P23945	56	GC02M048962	2.8733
CTSF	Cathepsin F	Protein Coding	Q9UBX1	56	GC11M125460	2.85844
ADORA2B	Adenosine A2b Receptor	Protein Coding	P29275	56	GC17P111403	2.84653
SIRT2	Sirtuin 2	Protein Coding	Q8IXJ6	56	GC19M038878	2.82574
IRF7	Interferon Regulatory Factor 7	Protein Coding	Q92985	56	GC11M000612	2.82528
GGCX	Gamma-Glutamyl Carboxylase	Protein Coding	P38435	56	GC02M085544	2.76602
PAH	Phenylalanine Hydroxylase	Protein Coding	P00439	56	GC12M102836	2.76577
GRM5	Glutamate Metabotropic Receptor 5	Protein Coding	P41594	56	GC11M088504	2.71672
ASS1	Argininosuccinate Synthase 1	Protein Coding	P00966	56	GC09P130444	2.71378
SLC4A1	Solute Carrier Family 4 Member 1 (Diego Blood Group)	Protein Coding	P02730	56	GC17M077847	2.68867
VHL	Von Hippel-Lindau Tumor Suppressor	Protein Coding	P40337	56	GC03P021526	2.65872
RPA1	Replication Protein A1	Protein Coding	P27694	56	GC17P001829	2.6396
KCNQ3	Potassium Voltage-Gated Channel Subfamily Q Member 3	Protein Coding	O43525	56	GC08M132120	2.62979
F11	Coagulation Factor XI	Protein Coding	P03951	56	GC04P186357	2.60216
TMPRSS2	Transmembrane Serine Protease 2	Protein Coding	O15393	56	GC21M041464	2.59477
KDM6A	Lysine Demethylase 6A	Protein Coding	O15550	56	GC0XP044873	2.59405
GALK1	Galactokinase 1	Protein Coding	P51570	56	GC17M075751	2.59049
HNRNPA1	Heterogeneous Nuclear Ribonucleoprotein A1	Protein Coding	P09651	56	GC12P054280	2.59049
ITGA3	Integrin Subunit Alpha 3	Protein Coding	P26006	56	GC17P050055	2.58913
IDS	Iduronate 2-Sulfatase	Protein Coding	P22304	56	GC0XM149476	2.54815
COL1A2	Collagen Type I Alpha 2 Chain	Protein Coding	P08123	56	GC07P094394	2.53304
FGG	Fibrinogen Gamma Chain	Protein Coding	P02679	56	GC04M154604	2.53187
FYN	FYN Proto-Oncogene, Src Family Tyrosine Kinase	Protein Coding	P06241	56	GC06M111660	2.53064
UBE2I	Ubiquitin Conjugating Enzyme E2 I	Protein Coding	P63279	56	GC16P080184	2.52221
WNT1	Wnt Family Member 1	Protein Coding	P04628	56	GC12P060231	2.51277
MAPK7	Mitogen-Activated Protein Kinase 7	Protein Coding	Q13164	56	GC17P111585	2.51062
VCL	Vinculin	Protein Coding	P18206	56	GC10P073995	2.50572
MUC1	Mucin 1, Cell Surface Associated	Protein Coding	P15941	56	GC01M155185	2.50122
APAF1	Apoptotic Peptidase Activating Factor 1	Protein Coding	O14727	56	GC12P098645	2.49865
DLL4	Delta Like Canonical Notch Ligand 4	Protein Coding	Q9NR61	56	GC15P040929	2.49183
GPI	Glucose-6-Phosphate Isomerase	Protein Coding	P06744	56	GC19P034359	2.48334
ALDH1A1	Aldehyde Dehydrogenase 1 Family Member A1	Protein Coding	P00352	56	GC09M072900	2.47387
CYP1B1	Cytochrome P450 Family 1 Subfamily B Member 1	Protein Coding	Q16678	56	GC02M038066	2.47296
CSNK1E	Casein Kinase 1 Epsilon	Protein Coding	P49674	56	GC22M077360	2.43646
GABRA2	Gamma-Aminobutyric Acid Type A Receptor Subunit Alpha2	Protein Coding	P47869	56	GC04M046243	2.43646
DCC	DCC Netrin 1 Receptor	Protein Coding	P43146	56	GC18P052340	2.42172
ALDH7A1	Aldehyde Dehydrogenase 7 Family Member A1	Protein Coding	P49419	56	GC05M126541	2.40867
CYLD	CYLD Lysine 63 Deubiquitinase	Protein Coding	Q9NQC7	56	GC16P050742	2.40027
PRMT1	Protein Arginine Methyltransferase 1	Protein Coding	Q99873	56	GC19P049675	2.39451
ACTA2	Actin Alpha 2, Smooth Muscle	Protein Coding	P62736	56	GC10M088935	2.38638
NKX2-1	NK2 Homeobox 1	Protein Coding	P43699	56	GC14M036516	2.36945
FKBP1A	FKBP Prolyl Isomerase 1A	Protein Coding	P62942	56	GC20M001369	2.36458
CDC25A	Cell Division Cycle 25A	Protein Coding	P30304	56	GC03M048307	2.33034
PDHA1	Pyruvate Dehydrogenase E1 Subunit Alpha 1	Protein Coding	P08559	56	GC0XP019343	2.32294
PSAP	Prosaposin	Protein Coding	P07602	56	GC10M071816	2.31418
KMT2A	Lysine Methyltransferase 2A	Protein Coding	Q03164	56	GC11P118436	2.2521
IMPDH2	Inosine Monophosphate Dehydrogenase 2	Protein Coding	P12268	56	GC03M053711	2.24407
DDX3X	DEAD-Box Helicase 3 X-Linked	Protein Coding	O00571	56	GC0XP041333	2.24095
IL2RG	Interleukin 2 Receptor Subunit Gamma	Protein Coding	P31785	56	GC0XM071108	2.23266
MPL	MPL Proto-Oncogene, Thrombopoietin Receptor	Protein Coding	P40238	56	GC01P043337	2.21071
CD46	CD46 Molecule	Protein Coding	P15529	56	GC01P207752	2.20758
ITGA5	Integrin Subunit Alpha 5	Protein Coding	P08648	56	GC12M055919	2.19986
BIRC2	Baculoviral IAP Repeat Containing 2	Protein Coding	Q13490	56	GC11P102347	2.15553
GABBR1	Gamma-Aminobutyric Acid Type B Receptor Subunit 1	Protein Coding	Q9UBS5	56	GC06M029555	2.14995
GALNS	Galactosamine (N-Acetyl)-6-Sulfatase	Protein Coding	P34059	56	GC16M088813	2.12495
VRK1	VRK Serine/Threonine Kinase 1	Protein Coding	Q99986	56	GC14P096797	2.1225
PIN1	Peptidylprolyl Cis/Trans Isomerase, NIMA-Interacting 1	Protein Coding	Q13526	56	GC19P009835	2.11571
CHRM2	Cholinergic Receptor Muscarinic 2	Protein Coding	P08172	56	GC07P136868	2.09416
HCN4	Hyperpolarization Activated Cyclic Nucleotide Gated Potassium Channel 4	Protein Coding	Q9Y3Q4	56	GC15M073319	2.09416
PRKCH	Protein Kinase C Eta	Protein Coding	P24723	56	GC14P061187	2.04868
HSF1	Heat Shock Transcription Factor 1	Protein Coding	Q00613	56	GC08P144291	2.04822
SYNGAP1	Synaptic Ras GTPase Activating Protein 1	Protein Coding	Q96PV0	56	GC06P134914	2.03802
EEF2	Eukaryotic Translation Elongation Factor 2	Protein Coding	P13639	56	GC19M003976	1.9788
ACTN1	Actinin Alpha 1	Protein Coding	P12814	56	GC14M068874	1.94832
TUBA4A	Tubulin Alpha 4a	Protein Coding	P68366	56	GC02M219249	1.94818
PPM1D	Protein Phosphatase, Mg2+/Mn2+ Dependent 1D	Protein Coding	O15297	56	GC17P060600	1.93546
MC1R	Melanocortin 1 Receptor	Protein Coding	Q01726	56	GC16P089912	1.93384
MALT1	MALT1 Paracaspase	Protein Coding	Q9UDY8	56	GC18P058671	1.89932
YWHAG	Tyrosine 3-Monooxygenase/Tryptophan 5-Monooxygenase Activation Protein Gamma	Protein Coding	P61981	56	GC07M078603	1.86307
EIF4G1	Eukaryotic Translation Initiation Factor 4 Gamma 1	Protein Coding	Q04637	56	GC03P184314	1.82043
RPL11	Ribosomal Protein L11	Protein Coding	P62913	56	GC01P023691	1.80253
PPT1	Palmitoyl-Protein Thioesterase 1	Protein Coding	P50897	56	GC01M040199	1.78471
BUB1	BUB1 Mitotic Checkpoint Serine/Threonine Kinase	Protein Coding	O43683	56	GC02M110637	1.77605
RPL5	Ribosomal Protein L5	Protein Coding	P46777	56	GC01P092845	1.76351
PPP2R1A	Protein Phosphatase 2 Scaffold Subunit Aalpha	Protein Coding	P30153	56	GC19P113566	1.69971
RRM2	Ribonucleotide Reductase Regulatory Subunit M2	Protein Coding	P31350	56	GC02P010211	1.69544
ABCA3	ATP Binding Cassette Subfamily A Member 3	Protein Coding	Q99758	56	GC16M002275	1.68457
ARSA	Arylsulfatase A	Protein Coding	P15289	56	GC22M050622	1.6646
CTCF	CCCTC-Binding Factor	Protein Coding	P49711	56	GC16P082860	1.63937
PLCB1	Phospholipase C Beta 1	Protein Coding	Q9NQ66	56	GC20P008077	1.63511
KAT2A	Lysine Acetyltransferase 2A	Protein Coding	Q92830	56	GC17M042113	1.63093
ADSL	Adenylosuccinate Lyase	Protein Coding	P30566	56	GC22P040346	1.61817
TUBB4A	Tubulin Beta 4A Class IVa	Protein Coding	P04350	56	GC19M091894	1.53244
KRT1	Keratin 1	Protein Coding	P04264	56	GC12M052674	1.49988
LEF1	Lymphoid Enhancer Binding Factor 1	Protein Coding	Q9UJU2	56	GC04M108047	1.47623
KAT2B	Lysine Acetyltransferase 2B	Protein Coding	Q92831	56	GC03P021766	1.4595
FCGR2B	Fc Gamma Receptor IIb	Protein Coding	P31994	56	GC01P164915	1.38684
DLD	Dihydrolipoamide Dehydrogenase	Protein Coding	P09622	56	GC07P107906	1.38147
CAD	Carbamoyl-Phosphate Synthetase 2, Aspartate Transcarbamylase, And Dihydroorotase	Protein Coding	P27708	56	GC02P027217	1.36453
PTPRJ	Protein Tyrosine Phosphatase Receptor Type J	Protein Coding	Q12913	56	GC11P048014	1.36453
RAB7A	RAB7A, Member RAS Oncogene Family	Protein Coding	P51149	56	GC03P138990	1.28728
XPO1	Exportin 1	Protein Coding	O14980	56	GC02M061445	1.28728
KCNQ2	Potassium Voltage-Gated Channel Subfamily Q Member 2	Protein Coding	O43526	56	GC20M063400	1.27308
SCN3A	Sodium Voltage-Gated Channel Alpha Subunit 3	Protein Coding	Q9NY46	56	GC02M165087	1.25364
ALDH5A1	Aldehyde Dehydrogenase 5 Family Member A1	Protein Coding	P51649	56	GC06P024494	1.20084
PAK2	P21 (RAC1) Activated Kinase 2	Protein Coding	Q13177	56	GC03P196739	1.1332
CASP10	Caspase 10	Protein Coding	Q92851	56	GC02P201182	1.09419
MAP2K3	Mitogen-Activated Protein Kinase Kinase 3	Protein Coding	P46734	56	GC17P111656	1.09419
ST3GAL5	ST3 Beta-Galactoside Alpha-2,3-Sialyltransferase 5	Protein Coding	Q9UNP4	56	GC02M085839	1.09419
HNF1A	HNF1 Homeobox A	Protein Coding	P20823	55	GC12P120978	138.885
AQP2	Aquaporin 2	Protein Coding	P41181	55	GC12P049950	65.5351
PTPN22	Protein Tyrosine Phosphatase Non-Receptor Type 22	Protein Coding	Q9Y2R2	55	GC01M113813	45.0704
SLC2A4	Solute Carrier Family 2 Member 4	Protein Coding	P14672	55	GC17P111162	44.9161
ADIPOQ	Adiponectin, C1Q And Collagen Domain Containing	Protein Coding	Q15848	55	GC03P186842	44.2824
RBPJ	Recombination Signal Binding Protein For Immunoglobulin Kappa J Region	Protein Coding	Q06330	55	GC04P026105	34.4214
LEP	Leptin	Protein Coding	P41159	55	GC07P128241	32.5782
HMGA1	High Mobility Group AT-Hook 1	Protein Coding	P17096	55	GC06P134947	31.8943
GPD2	Glycerol-3-Phosphate Dehydrogenase 2	Protein Coding	P43304	55	GC02P156408	29.9826
HLA-DRB1	Major Histocompatibility Complex, Class II, DR Beta 1	Protein Coding	P01911	55	GC06M093834	28.149
MC4R	Melanocortin 4 Receptor	Protein Coding	P32245	55	GC18M060371	27.7454
AGER	Advanced Glycosylation End-Product Specific Receptor	Protein Coding	Q15109	55	GC06M032180	26.832
GATA6	GATA Binding Protein 6	Protein Coding	Q92908	55	GC18P022169	26.5127
ITPR3	Inositol 1,4,5-Trisphosphate Receptor Type 3	Protein Coding	Q14573	55	GC06P033620	26.3757
APOB	Apolipoprotein B	Protein Coding	P04114	55	GC02M020956	25.7526
FTO	FTO Alpha-Ketoglutarate Dependent Dioxygenase	Protein Coding	Q9C0B1	55	GC16P082352	24.5841
UCP2	Uncoupling Protein 2	Protein Coding	P55851	55	GC11M073974	22.5457
GLP1R	Glucagon Like Peptide 1 Receptor	Protein Coding	P43220	55	GC06P039048	21.923
PLIN1	Perilipin 1	Protein Coding	O60240	55	GC15M089664	21.3042
PPARGC1A	PPARG Coactivator 1 Alpha	Protein Coding	Q9UBK2	55	GC04M023755	19.5991
LIPE	Lipase E, Hormone Sensitive Type	Protein Coding	Q05469	55	GC19M042401	17.9589
NAMPT	Nicotinamide Phosphoribosyltransferase	Protein Coding	P43490	55	GC07M106248	17.7749
IGFBP3	Insulin Like Growth Factor Binding Protein 3	Protein Coding	P17936	55	GC07M045912	17.5293
CETP	Cholesteryl Ester Transfer Protein	Protein Coding	P11597	55	GC16P056961	16.8304
VCAM1	Vascular Cell Adhesion Molecule 1	Protein Coding	P19320	55	GC01P100719	16.757
GHR	Growth Hormone Receptor	Protein Coding	P10912	55	GC05P042429	15.9486
IL4	Interleukin 4	Protein Coding	P05112	55	GC05P132673	15.6018
PMM2	Phosphomannomutase 2	Protein Coding	O15305	55	GC16P008788	15.1758
FOXA2	Forkhead Box A2	Protein Coding	Q9Y261	55	GC20M022581	15.1186
BMP2	Bone Morphogenetic Protein 2	Protein Coding	P12643	55	GC20P006767	14.5645
IL2	Interleukin 2	Protein Coding	P60568	55	GC04M122451	14.1178
THBD	Thrombomodulin	Protein Coding	P07204	55	GC20M023026	12.8671
NPHS1	NPHS1 Adhesion Molecule, Nephrin	Protein Coding	O60500	55	GC19M035825	12.6437
PRKAA1	Protein Kinase AMP-Activated Catalytic Subunit Alpha 1	Protein Coding	Q13131	55	GC05M040759	12.6099
CYBA	Cytochrome B-245 Alpha Chain	Protein Coding	P13498	55	GC16M088643	12.5153
CNR1	Cannabinoid Receptor 1	Protein Coding	P21554	55	GC06M088139	12.4322
GNB3	G Protein Subunit Beta 3	Protein Coding	P16520	55	GC12P006839	12.4128
SH2B3	SH2B Adaptor Protein 3	Protein Coding	Q9UQQ2	55	GC12P111405	12.2815
FXN	Frataxin	Protein Coding	Q16595	55	GC09P069035	12.1221
GFPT1	Glutamine--Fructose-6-Phosphate Transaminase 1	Protein Coding	Q06210	55	GC02M069319	12.0361
PTPN2	Protein Tyrosine Phosphatase Non-Receptor Type 2	Protein Coding	P17706	55	GC18M033992	11.7577
MBL2	Mannose Binding Lectin 2	Protein Coding	P11226	55	GC10M052760	11.7279
SLC5A1	Solute Carrier Family 5 Member 1	Protein Coding	P13866	55	GC22P032043	11.6733
LPIN1	Lipin 1	Protein Coding	Q14693	55	GC02P011677	11.2732
TKT	Transketolase	Protein Coding	P29401	55	GC03M053224	11.2166
CYP2E1	Cytochrome P450 Family 2 Subfamily E Member 1	Protein Coding	P05181	55	GC10P133520	11.097
FGB	Fibrinogen Beta Chain	Protein Coding	P02675	55	GC04P154685	10.7043
CYP27B1	Cytochrome P450 Family 27 Subfamily B Member 1	Protein Coding	O15528	55	GC12M059355	10.6583
XBP1	X-Box Binding Protein 1	Protein Coding	P17861	55	GC22M028794	10.3357
HK2	Hexokinase 2	Protein Coding	P52789	55	GC02P074947	10.3044
SLC11A1	Solute Carrier Family 11 Member 1	Protein Coding	P49279	55	GC02P218382	9.99452
CD38	CD38 Molecule	Protein Coding	P28907	55	GC04P024672	9.87875
ITGA2	Integrin Subunit Alpha 2	Protein Coding	P17301	55	GC05P052989	9.67335
NR3C2	Nuclear Receptor Subfamily 3 Group C Member 2	Protein Coding	P08235	55	GC04M148078	9.44664
FGF23	Fibroblast Growth Factor 23	Protein Coding	Q9GZV9	55	GC12M004368	9.30677
OGT	O-Linked N-Acetylglucosamine (GlcNAc) Transferase	Protein Coding	O15294	55	GC0XP071735	9.20617
NR1H3	Nuclear Receptor Subfamily 1 Group H Member 3	Protein Coding	Q13133	55	GC11P047248	9.0256
CYP2C9	Cytochrome P450 Family 2 Subfamily C Member 9	Protein Coding	P11712	55	GC10P094938	8.98634
PLA2G6	Phospholipase A2 Group VI	Protein Coding	O60733	55	GC22M078732	8.6885
MAPK10	Mitogen-Activated Protein Kinase 10	Protein Coding	P53779	55	GC04M085990	8.62293
PSMB9	Proteasome 20S Subunit Beta 9	Protein Coding	P28065	55	GC06P134855	8.51626
ADRA2A	Adrenoceptor Alpha 2A	Protein Coding	P08913	55	GC10P111077	8.45698
PKLR	Pyruvate Kinase L/R	Protein Coding	P30613	55	GC01M155289	8.29863
TGIF1	TGFB Induced Factor Homeobox 1	Protein Coding	Q15583	55	GC18P003411	8.27032
PIK3C2A	Phosphatidylinositol-4-Phosphate 3-Kinase Catalytic Subunit Type 2 Alpha	Protein Coding	O00443	55	GC11M017940	8.25687
GYG1	Glycogenin 1	Protein Coding	P46976	55	GC03P148991	8.19906
NCF1	Neutrophil Cytosolic Factor 1	Protein Coding	P14598	55	GC07P086277	8.17854
SOX2	SRY-Box Transcription Factor 2	Protein Coding	P48431	55	GC03P181711	8.17494
PLA2G2A	Phospholipase A2 Group IIA	Protein Coding	P14555	55	GC01M019975	7.80051
MSTN	Myostatin	Protein Coding	O14793	55	GC02M190055	7.69362
THBS2	Thrombospondin 2	Protein Coding	P35442	55	GC06M169215	7.57771
PAX2	Paired Box 2	Protein Coding	Q02962	55	GC10P100735	7.43926
GHSR	Growth Hormone Secretagogue Receptor	Protein Coding	Q92847	55	GC03M172443	7.42419
DGAT1	Diacylglycerol O-Acyltransferase 1	Protein Coding	O75907	55	GC08M146612	7.37926
MTHFD1	Methylenetetrahydrofolate Dehydrogenase, Cyclohydrolase And Formyltetrahydrofolate Synthetase 1	Protein Coding	P11586	55	GC14P064388	7.28977
PYGM	Glycogen Phosphorylase, Muscle Associated	Protein Coding	P11217	55	GC11M064746	7.24085
TFAP2A	Transcription Factor AP-2 Alpha	Protein Coding	P05549	55	GC06M010393	7.22194
PTGS1	Prostaglandin-Endoperoxide Synthase 1	Protein Coding	P23219	55	GC09P122370	6.96755
BMP7	Bone Morphogenetic Protein 7	Protein Coding	P18075	55	GC20M057168	6.8593
CYP11B2	Cytochrome P450 Family 11 Subfamily B Member 2	Protein Coding	P19099	55	GC08M142910	6.82859
HADH	Hydroxyacyl-CoA Dehydrogenase	Protein Coding	Q16836	55	GC04P107989	6.76328
FLNB	Filamin B	Protein Coding	O75369	55	GC03P058008	6.71619
USP8	Ubiquitin Specific Peptidase 8	Protein Coding	P40818	55	GC15P050424	6.5868
DDIT3	DNA Damage Inducible Transcript 3	Protein Coding	P35638	55	GC12M057516	6.32817
CDH5	Cadherin 5	Protein Coding	P33151	55	GC16P066366	6.29153
TXN	Thioredoxin	Protein Coding	P10599	55	GC09M110243	6.25482
CD59	CD59 Molecule (CD59 Blood Group)	Protein Coding	P13987	55	GC11M033717	6.18092
IL7R	Interleukin 7 Receptor	Protein Coding	P16871	55	GC05P035852	6.13274
SLCO1B1	Solute Carrier Organic Anion Transporter Family Member 1B1	Protein Coding	Q9Y6L6	55	GC12P039359	6.00898
AHR	Aryl Hydrocarbon Receptor	Protein Coding	P35869	55	GC07P016916	5.9835
PROM1	Prominin 1	Protein Coding	O43490	55	GC04M015965	5.96088
OTX2	Orthodenticle Homeobox 2	Protein Coding	P32243	55	GC14M056799	5.92336
TRAF6	TNF Receptor Associated Factor 6	Protein Coding	Q9Y4K3	55	GC11M036467	5.9073
MYOD1	Myogenic Differentiation 1	Protein Coding	P15172	55	GC11P017719	5.9028
ADCY3	Adenylate Cyclase 3	Protein Coding	O60266	55	GC02M024819	5.89226
SLC2A9	Solute Carrier Family 2 Member 9	Protein Coding	Q9NRM0	55	GC04M009772	5.88015
ABCB4	ATP Binding Cassette Subfamily B Member 4	Protein Coding	P21439	55	GC07M087365	5.78115
PTHLH	Parathyroid Hormone Like Hormone	Protein Coding	P12272	55	GC12M029767	5.74223
GNAI2	G Protein Subunit Alpha I2	Protein Coding	P04899	55	GC03P050226	5.74056
IL4R	Interleukin 4 Receptor	Protein Coding	P24394	55	GC16P081249	5.72968
PC	Pyruvate Carboxylase	Protein Coding	P11498	55	GC11M066848	5.7272
PCYT1A	Phosphate Cytidylyltransferase 1A, Choline	Protein Coding	P49585	55	GC03M196214	5.66377
SP1	Sp1 Transcription Factor	Protein Coding	P08047	55	GC12P053380	5.55929
POU5F1	POU Class 5 Homeobox 1	Protein Coding	Q01860	55	GC06M093732	5.5099
TOR1A	Torsin Family 1 Member A	Protein Coding	O14656	55	GC09M129812	5.48419
CDON	Cell Adhesion Associated, Oncogene Regulated	Protein Coding	Q4KMG0	55	GC11M125955	5.47242
KLK3	Kallikrein Related Peptidase 3	Protein Coding	P07288	55	GC19P050854	5.47028
HSPA1A	Heat Shock Protein Family A (Hsp70) Member 1A	Protein Coding	P0DMV8	55	GC06P134838	5.43625
ITCH	Itchy E3 Ubiquitin Protein Ligase	Protein Coding	Q96J02	55	GC20P034363	5.42083
SLC19A1	Solute Carrier Family 19 Member 1	Protein Coding	P41440	55	GC21M045493	5.31337
ACTN4	Actinin Alpha 4	Protein Coding	O43707	55	GC19P038647	5.29342
KCNA2	Potassium Voltage-Gated Channel Subfamily A Member 2	Protein Coding	P16389	55	GC01M110519	5.26713
ATF4	Activating Transcription Factor 4	Protein Coding	P18848	55	GC22P039519	5.22797
P2RX7	Purinergic Receptor P2X 7	Protein Coding	Q99572	55	GC12P133258	5.22355
CFB	Complement Factor B	Protein Coding	P00751	55	GC06P031945	5.22313
CYP24A1	Cytochrome P450 Family 24 Subfamily A Member 1	Protein Coding	Q07973	55	GC20M054153	5.21643
AXIN1	Axin 1	Protein Coding	O15169	55	GC16M000287	5.17519
ATRX	ATRX Chromatin Remodeler	Protein Coding	P46100	55	GC0XM077504	5.15259
EPHX2	Epoxide Hydrolase 2	Protein Coding	P34913	55	GC08P027490	5.08534
KLF4	KLF Transcription Factor 4	Protein Coding	O43474	55	GC09M107484	4.93861
STAT4	Signal Transducer And Activator Of Transcription 4	Protein Coding	Q14765	55	GC02M191029	4.90963
FTL	Ferritin Light Chain	Protein Coding	P02792	55	GC19P048965	4.78746
PDE6B	Phosphodiesterase 6B	Protein Coding	P35913	55	GC04P003844	4.78594
ACADM	Acyl-CoA Dehydrogenase Medium Chain	Protein Coding	P11310	55	GC01P075724	4.7804
CYP2C8	Cytochrome P450 Family 2 Subfamily C Member 8	Protein Coding	P10632	55	GC10M095038	4.74536
VEGFC	Vascular Endothelial Growth Factor C	Protein Coding	P49767	55	GC04M176683	4.64327
MECP2	Methyl-CpG Binding Protein 2	Protein Coding	P51608	55	GC0XM154021	4.60379
BIRC5	Baculoviral IAP Repeat Containing 5	Protein Coding	O15392	55	GC17P078214	4.59522
RUNX2	RUNX Family Transcription Factor 2	Protein Coding	Q13950	55	GC06P135072	4.56892
BECN1	Beclin 1	Protein Coding	Q14457	55	GC17M042810	4.38976
TP63	Tumor Protein P63	Protein Coding	Q9H3D4	55	GC03P189598	4.31965
SPRY2	Sprouty RTK Signaling Antagonist 2	Protein Coding	O43597	55	GC13M080335	4.27766
COL18A1	Collagen Type XVIII Alpha 1 Chain	Protein Coding	P39060	55	GC21P045405	4.27273
PRF1	Perforin 1	Protein Coding	P14222	55	GC10M070597	4.24708
CTBP1	C-Terminal Binding Protein 1	Protein Coding	Q13363	55	GC04M001211	4.24518
HSP90B1	Heat Shock Protein 90 Beta Family Member 1	Protein Coding	P14625	55	GC12P103930	4.21601
ITGAL	Integrin Subunit Alpha L	Protein Coding	P20701	55	GC16P030472	4.09796
FCGR3A	Fc Gamma Receptor IIIa	Protein Coding	P08637	55	GC01M161541	4.08418
SLC6A2	Solute Carrier Family 6 Member 2	Protein Coding	P23975	55	GC16P082398	4.05731
IDO1	Indoleamine 2,3-Dioxygenase 1	Protein Coding	P14902	55	GC08P040225	4.03798
A2M	Alpha-2-Macroglobulin	Protein Coding	P01023	55	GC12M009067	4.00602
APRT	Adenine Phosphoribosyltransferase	Protein Coding	P07741	55	GC16M088810	4.00433
SYP	Synaptophysin	Protein Coding	P08247	55	GC0XM049187	3.99676
SSTR2	Somatostatin Receptor 2	Protein Coding	P30874	55	GC17P073165	3.96334
ANXA1	Annexin A1	Protein Coding	P04083	55	GC09P073151	3.95434
SLC4A4	Solute Carrier Family 4 Member 4	Protein Coding	Q9Y6R1	55	GC04P071063	3.95112
KITLG	KIT Ligand	Protein Coding	P21583	55	GC12M088492	3.91601
IRF5	Interferon Regulatory Factor 5	Protein Coding	Q13568	55	GC07P128937	3.90958
SLC22A5	Solute Carrier Family 22 Member 5	Protein Coding	O76082	55	GC05P132369	3.8963
NR4A1	Nuclear Receptor Subfamily 4 Group A Member 1	Protein Coding	P22736	55	GC12P052022	3.88503
LHCGR	Luteinizing Hormone/Choriogonadotropin Receptor	Protein Coding	P22888	55	GC02M048686	3.84371
KCNJ10	Potassium Inwardly Rectifying Channel Subfamily J Member 10	Protein Coding	P78508	55	GC01M159998	3.83566
FEN1	Flap Structure-Specific Endonuclease 1	Protein Coding	P39748	55	GC11P088776	3.82524
RYR2	Ryanodine Receptor 2	Protein Coding	Q92736	55	GC01P237042	3.79287
CASP14	Caspase 14	Protein Coding	P31944	55	GC19P015049	3.78189
KRT8	Keratin 8	Protein Coding	P05787	55	GC12M052897	3.7432
CSK	C-Terminal Src Kinase	Protein Coding	P41240	55	GC15P074782	3.72213
SIGMAR1	Sigma Non-Opioid Intracellular Receptor 1	Protein Coding	Q99720	55	GC09M034634	3.72167
TNFRSF11A	TNF Receptor Superfamily Member 11a	Protein Coding	Q9Y6Q6	55	GC18P062325	3.70588
KLK1	Kallikrein 1	Protein Coding	P06870	55	GC19M050819	3.68508
GRB2	Growth Factor Receptor Bound Protein 2	Protein Coding	P62993	55	GC17M075318	3.67966
MVK	Mevalonate Kinase	Protein Coding	Q03426	55	GC12P109573	3.65678
TLR5	Toll Like Receptor 5	Protein Coding	O60602	55	GC01M223109	3.62686
NOTCH4	Notch Receptor 4	Protein Coding	Q99466	55	GC06M093816	3.5949
LIG1	DNA Ligase 1	Protein Coding	P18858	55	GC19M048115	3.55495
ABCB11	ATP Binding Cassette Subfamily B Member 11	Protein Coding	O95342	55	GC02M168922	3.54204
HTR1A	5-Hydroxytryptamine Receptor 1A	Protein Coding	P08908	55	GC05M063960	3.52938
CFI	Complement Factor I	Protein Coding	P05156	55	GC04M109732	3.52098
RXRB	Retinoid X Receptor Beta	Protein Coding	P28702	55	GC06M033193	3.49912
ADORA2A	Adenosine A2a Receptor	Protein Coding	P29274	55	GC22P024417	3.48783
MMP12	Matrix Metallopeptidase 12	Protein Coding	P39900	55	GC11M102862	3.46816
GATA1	GATA Binding Protein 1	Protein Coding	P15976	55	GC0XP048786	3.44657
IL5RA	Interleukin 5 Receptor Subunit Alpha	Protein Coding	Q01344	55	GC03M003066	3.43554
FH	Fumarate Hydratase	Protein Coding	P07954	55	GC01M241499	3.41108
CCND3	Cyclin D3	Protein Coding	P30281	55	GC06M041934	3.38165
PINK1	PTEN Induced Kinase 1	Protein Coding	Q9BXM7	55	GC01P041392	3.37516
VIPR1	Vasoactive Intestinal Peptide Receptor 1	Protein Coding	P32241	55	GC03P042490	3.36679
CA1	Carbonic Anhydrase 1	Protein Coding	P00915	55	GC08M085327	3.36403
TMPO	Thymopoietin	Protein Coding	P42166	55	GC12P098515	3.3564
KCNK9	Potassium Two Pore Domain Channel Subfamily K Member 9	Protein Coding	Q9NPC2	55	GC08M139585	3.34495
SEMA3A	Semaphorin 3A	Protein Coding	Q14563	55	GC07M083955	3.33691
CASP2	Caspase 2	Protein Coding	P42575	55	GC07P157914	3.33117
TNFRSF13B	TNF Receptor Superfamily Member 13B	Protein Coding	O14836	55	GC17M016929	3.32281
ACP5	Acid Phosphatase 5, Tartrate Resistant	Protein Coding	P13686	55	GC19M011574	3.31507
NEU1	Neuraminidase 1	Protein Coding	Q99519	55	GC06M031857	3.31028
F2R	Coagulation Factor II Thrombin Receptor	Protein Coding	P25116	55	GC05P076716	3.29624
CA9	Carbonic Anhydrase 9	Protein Coding	Q16790	55	GC09P035673	3.28289
MYH6	Myosin Heavy Chain 6	Protein Coding	P13533	55	GC14M023381	3.26861
TTK	TTK Protein Kinase	Protein Coding	P33981	55	GC06P080003	3.2558
PDK1	Pyruvate Dehydrogenase Kinase 1	Protein Coding	Q15118	55	GC02P172555	3.20236
ACTG1	Actin Gamma 1	Protein Coding	P63261	55	GC17M081509	3.19369
IRF1	Interferon Regulatory Factor 1	Protein Coding	P10914	55	GC05M132440	3.15077
GJB1	Gap Junction Protein Beta 1	Protein Coding	P08034	55	GC0XP071212	3.14882
ALAD	Aminolevulinate Dehydratase	Protein Coding	P13716	55	GC09M113386	3.13336
CLDN1	Claudin 1	Protein Coding	O95832	55	GC03M190305	3.11487
CDH3	Cadherin 3	Protein Coding	P22223	55	GC16P082924	3.10777
FAH	Fumarylacetoacetate Hydrolase	Protein Coding	P16930	55	GC15P080152	3.09186
TRPC3	Transient Receptor Potential Cation Channel Subfamily C Member 3	Protein Coding	Q13507	55	GC04M121879	3.06996
TRAF3	TNF Receptor Associated Factor 3	Protein Coding	Q13114	55	GC14P115798	3.06003
CACNA1E	Calcium Voltage-Gated Channel Subunit Alpha1 E	Protein Coding	Q15878	55	GC01P181317	3.05574
NEDD4L	NEDD4 Like E3 Ubiquitin Protein Ligase	Protein Coding	Q96PU5	55	GC18P058044	3.04841
SMAD6	SMAD Family Member 6	Protein Coding	O43541	55	GC15P066702	3.0422
PITX2	Paired Like Homeodomain 2	Protein Coding	Q99697	55	GC04M110617	3.0399
ARSB	Arylsulfatase B	Protein Coding	P15848	55	GC05M078777	3.0298
FECH	Ferrochelatase	Protein Coding	P22830	55	GC18M057544	3.02754
NFATC2	Nuclear Factor Of Activated T Cells 2	Protein Coding	Q13469	55	GC20M051386	3.02589
ERG	ETS Transcription Factor ERG	Protein Coding	P11308	55	GC21M038367	3.02295
CTSS	Cathepsin S	Protein Coding	P25774	55	GC01M150730	3.01996
IL17RA	Interleukin 17 Receptor A	Protein Coding	Q96F46	55	GC22P069829	3.0134
IHH	Indian Hedgehog Signaling Molecule	Protein Coding	Q14623	55	GC02M219054	3.00851
PAX3	Paired Box 3	Protein Coding	P23760	55	GC02M222199	3.00461
CTNNA1	Catenin Alpha 1	Protein Coding	P35221	55	GC05P138682	2.98746
COL4A2	Collagen Type IV Alpha 2 Chain	Protein Coding	P08572	55	GC13P110305	2.97035
BIN1	Bridging Integrator 1	Protein Coding	O00499	55	GC02M127048	2.97022
PTGDR	Prostaglandin D2 Receptor	Protein Coding	Q13258	55	GC14P052267	2.92419
HADHA	Hydroxyacyl-CoA Dehydrogenase Trifunctional Multienzyme Complex Subunit Alpha	Protein Coding	P40939	55	GC02M026190	2.91979
LMNB1	Lamin B1	Protein Coding	P20700	55	GC05P126776	2.87577
PLCB3	Phospholipase C Beta 3	Protein Coding	Q01970	55	GC11P064251	2.87577
GNA11	G Protein Subunit Alpha 11	Protein Coding	P29992	55	GC19P003094	2.87022
PCCA	Propionyl-CoA Carboxylase Subunit Alpha	Protein Coding	P05165	55	GC13P100089	2.86103
SUMO1	Small Ubiquitin Like Modifier 1	Protein Coding	P63165	55	GC02M202206	2.85081
TPMT	Thiopurine S-Methyltransferase	Protein Coding	P51580	55	GC06M018128	2.83547
ATXN3	Ataxin 3	Protein Coding	P54252	55	GC14M119747	2.83062
MYBPC3	Myosin Binding Protein C3	Protein Coding	Q14896	55	GC11M125005	2.82603
LBR	Lamin B Receptor	Protein Coding	Q14739	55	GC01M225401	2.81498
MMP19	Matrix Metallopeptidase 19	Protein Coding	Q99542	55	GC12M055835	2.78692
YWHAQ	Tyrosine 3-Monooxygenase/Tryptophan 5-Monooxygenase Activation Protein Theta	Protein Coding	P27348	55	GC02M009583	2.77421
ISG15	ISG15 Ubiquitin Like Modifier	Protein Coding	P05161	55	GC01P001001	2.76737
SERPINI1	Serpin Family I Member 1	Protein Coding	Q99574	55	GC03P167735	2.75014
NCF4	Neutrophil Cytosolic Factor 4	Protein Coding	Q15080	55	GC22P036860	2.74375
MDM4	MDM4 Regulator Of P53	Protein Coding	O15151	55	GC01P204516	2.70331
SERPINH1	Serpin Family H Member 1	Protein Coding	P50454	55	GC11P075562	2.69961
PPP1CA	Protein Phosphatase 1 Catalytic Subunit Alpha	Protein Coding	P62136	55	GC11M125495	2.69425
MAPKAPK2	MAPK Activated Protein Kinase 2	Protein Coding	P49137	55	GC01P206684	2.68306
PGD	Phosphogluconate Dehydrogenase	Protein Coding	P52209	55	GC01P010398	2.67186
NOG	Noggin	Protein Coding	Q13253	55	GC17P056593	2.67071
OGDH	Oxoglutarate Dehydrogenase	Protein Coding	Q02218	55	GC07P044606	2.65971
HSD17B4	Hydroxysteroid 17-Beta Dehydrogenase 4	Protein Coding	P51659	55	GC05P119452	2.65518
FANCL	FA Complementation Group L	Protein Coding	Q9NW38	55	GC02M058127	2.64111
YWHAB	Tyrosine 3-Monooxygenase/Tryptophan 5-Monooxygenase Activation Protein Beta	Protein Coding	P31946	55	GC20P044885	2.62103
FGR	FGR Proto-Oncogene, Src Family Tyrosine Kinase	Protein Coding	P09769	55	GC01M031144	2.6108
POR	Cytochrome P450 Oxidoreductase	Protein Coding	P16435	55	GC07P075899	2.6075
DVL1	Dishevelled Segment Polarity Protein 1	Protein Coding	O14640	55	GC01M001335	2.60741
MAPK13	Mitogen-Activated Protein Kinase 13	Protein Coding	O15264	55	GC06P134978	2.6073
HDAC5	Histone Deacetylase 5	Protein Coding	Q9UQL6	55	GC17M044076	2.60067
WNT10B	Wnt Family Member 10B	Protein Coding	O00744	55	GC12M048965	2.59049
HEXB	Hexosaminidase Subunit Beta	Protein Coding	P07686	55	GC05P074640	2.58913
NTF4	Neurotrophin 4	Protein Coding	P34130	55	GC19M093071	2.57715
CSF3R	Colony Stimulating Factor 3 Receptor	Protein Coding	Q99062	55	GC01M036466	2.57057
DKC1	Dyskerin Pseudouridine Synthase 1	Protein Coding	O60832	55	GC0XP154762	2.5687
MAP4K4	Mitogen-Activated Protein Kinase Kinase Kinase Kinase 4	Protein Coding	O95819	55	GC02P101696	2.54424
AMPD1	Adenosine Monophosphate Deaminase 1	Protein Coding	P23109	55	GC01M114673	2.54355
GLDC	Glycine Decarboxylase	Protein Coding	P23378	55	GC09M006522	2.53197
SPTLC2	Serine Palmitoyltransferase Long Chain Base Subunit 2	Protein Coding	O15270	55	GC14M077505	2.52463
COL5A1	Collagen Type V Alpha 1 Chain	Protein Coding	P20908	55	GC09P134641	2.49873
LIFR	LIF Receptor Subunit Alpha	Protein Coding	P42702	55	GC05M038476	2.48894
SMC3	Structural Maintenance Of Chromosomes 3	Protein Coding	Q9UQE7	55	GC10P110567	2.48871
PNKP	Polynucleotide Kinase 3'-Phosphatase	Protein Coding	Q96T60	55	GC19M093101	2.48642
KCNJ3	Potassium Inwardly Rectifying Channel Subfamily J Member 3	Protein Coding	P48549	55	GC02P154698	2.48334
IRAK3	Interleukin 1 Receptor Associated Kinase 3	Protein Coding	Q9Y616	55	GC12P066516	2.48101
DUSP6	Dual Specificity Phosphatase 6	Protein Coding	Q16828	55	GC12M089347	2.47693
ATP1B1	ATPase Na+/K+ Transporting Subunit Beta 1	Protein Coding	P05026	55	GC01P169105	2.46201
PAFAH1B1	Platelet Activating Factor Acetylhydrolase 1b Regulatory Subunit 1	Protein Coding	P43034	55	GC17P002593	2.46201
CIT	Citron Rho-Interacting Serine/Threonine Kinase	Protein Coding	O14578	55	GC12M119687	2.45869
CSTB	Cystatin B	Protein Coding	P04080	55	GC21M043772	2.44944
COMP	Cartilage Oligomeric Matrix Protein	Protein Coding	P49747	55	GC19M092422	2.44776
PCCB	Propionyl-CoA Carboxylase Subunit Beta	Protein Coding	P05166	55	GC03P136250	2.43646
TYRP1	Tyrosinase Related Protein 1	Protein Coding	P17643	55	GC09P012683	2.43062
HDAC8	Histone Deacetylase 8	Protein Coding	Q9BY41	55	GC0XM072329	2.40867
NMNAT1	Nicotinamide Nucleotide Adenylyltransferase 1	Protein Coding	Q9HAN9	55	GC01P039557	2.40867
FBLN5	Fibulin 5	Protein Coding	Q9UBX5	55	GC14M091869	2.40585
DCX	Doublecortin	Protein Coding	O43602	55	GC0XM111293	2.40352
CRYAB	Crystallin Alpha B	Protein Coding	P02511	55	GC11M111908	2.39677
KCNJ6	Potassium Inwardly Rectifying Channel Subfamily J Member 6	Protein Coding	P48051	55	GC21M037607	2.38771
ACO2	Aconitase 2	Protein Coding	Q99798	55	GC22P070710	2.38328
ADRA1A	Adrenoceptor Alpha 1A	Protein Coding	P35348	55	GC08M026747	2.36852
SERPIND1	Serpin Family D Member 1	Protein Coding	P05546	55	GC22P069984	2.34853
ACAN	Aggrecan	Protein Coding	P16112	55	GC15P158208	2.34152
SHMT2	Serine Hydroxymethyltransferase 2	Protein Coding	P34897	55	GC12P057229	2.32556
THRA	Thyroid Hormone Receptor Alpha	Protein Coding	P10827	55	GC17P040058	2.32294
VCAN	Versican	Protein Coding	P13611	55	GC05P083471	2.32052
HCN1	Hyperpolarization Activated Cyclic Nucleotide Gated Potassium Channel 1	Protein Coding	O60741	55	GC05M045260	2.31446
SGPL1	Sphingosine-1-Phosphate Lyase 1	Protein Coding	O95470	55	GC10P070815	2.26808
CYP27A1	Cytochrome P450 Family 27 Subfamily A Member 1	Protein Coding	Q02318	55	GC02P218781	2.25286
MYCN	MYCN Proto-Oncogene, BHLH Transcription Factor	Protein Coding	P04198	55	GC02P015966	2.23911
HPGD	15-Hydroxyprostaglandin Dehydrogenase	Protein Coding	P15428	55	GC04M174490	2.22738
REL	REL Proto-Oncogene, NF-KB Subunit	Protein Coding	Q04864	55	GC02P060881	2.22315
MAP2K7	Mitogen-Activated Protein Kinase Kinase 7	Protein Coding	O14733	55	GC19P007903	2.21882
POLB	DNA Polymerase Beta	Protein Coding	P06746	55	GC08P042338	2.21339
RAD54L	RAD54 Like	Protein Coding	Q92698	55	GC01P049988	2.21339
HCFC1	Host Cell Factor C1	Protein Coding	P51610	55	GC0XM153947	2.1814
NPR1	Natriuretic Peptide Receptor 1	Protein Coding	P16066	55	GC01P164450	2.16899
FANCD2	FA Complementation Group D2	Protein Coding	Q9BXW9	55	GC03P010026	2.16723
EPHA1	EPH Receptor A1	Protein Coding	P21709	55	GC07M143390	2.15553
MAP2K6	Mitogen-Activated Protein Kinase Kinase 6	Protein Coding	P52564	55	GC17P069414	2.15553
CACNB2	Calcium Voltage-Gated Channel Auxiliary Subunit Beta 2	Protein Coding	Q08289	55	GC10P018141	2.14995
LAMC2	Laminin Subunit Gamma 2	Protein Coding	Q13753	55	GC01P183186	2.13033
RASA1	RAS P21 Protein Activator 1	Protein Coding	P20936	55	GC05P087267	2.10716
CRKL	CRK Like Proto-Oncogene, Adaptor Protein	Protein Coding	P46109	55	GC22P020917	2.09416
MAPK12	Mitogen-Activated Protein Kinase 12	Protein Coding	P53778	55	GC22M077248	2.09416
SMARCB1	SWI/SNF Related, Matrix Associated, Actin Dependent Regulator Of Chromatin, Subfamily B, Member 1	Protein Coding	Q12824	55	GC22P023786	2.09416
BRD4	Bromodomain Containing 4	Protein Coding	O60885	55	GC19M092256	2.0815
FES	FES Proto-Oncogene, Tyrosine Kinase	Protein Coding	P07332	55	GC15P090883	2.07193
PTK6	Protein Tyrosine Kinase 6	Protein Coding	Q13882	55	GC20M063528	2.07193
HUWE1	HECT, UBA And WWE Domain Containing E3 Ubiquitin Protein Ligase 1	Protein Coding	Q7Z6Z7	55	GC0XM053532	2.05751
CAMK2D	Calcium/Calmodulin Dependent Protein Kinase II Delta	Protein Coding	Q13557	55	GC04M113418	2.04435
GPC3	Glypican 3	Protein Coding	P51654	55	GC0XM133535	2.02174
PRKAR1B	Protein Kinase CAMP-Dependent Type I Regulatory Subunit Beta	Protein Coding	P31321	55	GC07M000549	2.02174
HYAL1	Hyaluronidase 1	Protein Coding	Q12794	55	GC03M050299	2.0026
KCNB1	Potassium Voltage-Gated Channel Subfamily B Member 1	Protein Coding	Q14721	55	GC20M049293	1.98731
KCND3	Potassium Voltage-Gated Channel Subfamily D Member 3	Protein Coding	Q9UK17	55	GC01M111770	1.98731
PEBP1	Phosphatidylethanolamine Binding Protein 1	Protein Coding	P30086	55	GC12P118152	1.98731
SH2D1A	SH2 Domain Containing 1A	Protein Coding	O60880	55	GC0XP124227	1.95104
SMAD9	SMAD Family Member 9	Protein Coding	O15198	55	GC13M036844	1.94195
MS4A1	Membrane Spanning 4-Domains A1	Protein Coding	P11836	55	GC11P088664	1.93546
TPI1	Triosephosphate Isomerase 1	Protein Coding	P60174	55	GC12P006867	1.93546
ATP7A	ATPase Copper Transporting Alpha	Protein Coding	Q04656	55	GC0XP078165	1.92926
MAG	Myelin Associated Glycoprotein	Protein Coding	P20916	55	GC19P035292	1.90926
EPHA3	EPH Receptor A3	Protein Coding	P29320	55	GC03P089077	1.90733
FLI1	Fli-1 Proto-Oncogene, ETS Transcription Factor	Protein Coding	Q01543	55	GC11P128686	1.89291
CTSA	Cathepsin A	Protein Coding	P10619	55	GC20P045890	1.87994
ENPEP	Glutamyl Aminopeptidase	Protein Coding	Q07075	55	GC04P110365	1.87766
WNT3A	Wnt Family Member 3A	Protein Coding	P56704	55	GC01P231350	1.87766
EXT1	Exostosin Glycosyltransferase 1	Protein Coding	Q16394	55	GC08M117798	1.87396
GFRA1	GDNF Family Receptor Alpha 1	Protein Coding	P56159	55	GC10M116056	1.87024
MYH11	Myosin Heavy Chain 11	Protein Coding	P35749	55	GC16M020946	1.86307
DHODH	Dihydroorotate Dehydrogenase (Quinone)	Protein Coding	Q02127	55	GC16P072008	1.85548
SLC25A12	Solute Carrier Family 25 Member 12	Protein Coding	O75746	55	GC02M171783	1.83448
MARK3	Microtubule Affinity Regulating Kinase 3	Protein Coding	P27448	55	GC14P103385	1.82325
WNT7A	Wnt Family Member 7A	Protein Coding	O00755	55	GC03M026202	1.82043
MAD1L1	Mitotic Arrest Deficient 1 Like 1	Protein Coding	Q9Y6D9	55	GC07M001815	1.81511
HEXA	Hexosaminidase Subunit Alpha	Protein Coding	P06865	55	GC15M072340	1.81314
CAMKK2	Calcium/Calmodulin Dependent Protein Kinase Kinase 2	Protein Coding	Q96RR4	55	GC12M123627	1.80683
RALA	RAS Like Proto-Oncogene A	Protein Coding	P11233	55	GC07P039622	1.78963
OTC	Ornithine Transcarbamylase	Protein Coding	P00480	55	GC0XP038335	1.77605
ACTN2	Actinin Alpha 2	Protein Coding	P35609	55	GC01P236686	1.75797
MCM2	Minichromosome Maintenance Complex Component 2	Protein Coding	P49736	55	GC03P127598	1.75797
MAX	MYC Associated Factor X	Protein Coding	P61244	55	GC14M065312	1.72986
UMPS	Uridine Monophosphate Synthetase	Protein Coding	P11172	55	GC03P124730	1.69544
KRT14	Keratin 14	Protein Coding	P02533	55	GC17M041582	1.67745
PTPN12	Protein Tyrosine Phosphatase Non-Receptor Type 12	Protein Coding	Q05209	55	GC07P077537	1.66304
SMARCAL1	SWI/SNF Related, Matrix Associated, Actin Dependent Regulator Of Chromatin, Subfamily A Like 1	Protein Coding	Q9NZC9	55	GC02P216412	1.65181
PSAT1	Phosphoserine Aminotransferase 1	Protein Coding	Q9Y617	55	GC09P078297	1.63138
MDH2	Malate Dehydrogenase 2	Protein Coding	P40926	55	GC07P076048	1.61843
ERCC3	ERCC Excision Repair 3, TFIIH Core Complex Helicase Subunit	Protein Coding	P19447	55	GC02M127257	1.59038
NEDD4	NEDD4 E3 Ubiquitin Protein Ligase	Protein Coding	P46934	55	GC15M055826	1.58594
AMHR2	Anti-Mullerian Hormone Receptor Type 2	Protein Coding	Q16671	55	GC12P053423	1.58003
STS	Steroid Sulfatase	Protein Coding	P08842	55	GC0XP007146	1.57994
PRKG2	Protein Kinase CGMP-Dependent 2	Protein Coding	Q13237	55	GC04M081087	1.57251
DIAPH1	Diaphanous Related Formin 1	Protein Coding	O60610	55	GC05M141516	1.57093
UBE2N	Ubiquitin Conjugating Enzyme E2 N	Protein Coding	P61088	55	GC12M093406	1.56517
PIP5K1C	Phosphatidylinositol-4-Phosphate 5-Kinase Type 1 Gamma	Protein Coding	O60331	55	GC19M091799	1.54736
KYNU	Kynureninase	Protein Coding	Q16719	55	GC02P142877	1.52672
SERPING1	Serpin Family G Member 1	Protein Coding	P05155	55	GC11P057597	1.52586
EEF1A2	Eukaryotic Translation Elongation Factor 1 Alpha 2	Protein Coding	Q05639	55	GC20M063488	1.50379
CD27	CD27 Molecule	Protein Coding	P26842	55	GC12P038949	1.49988
HSD17B10	Hydroxysteroid 17-Beta Dehydrogenase 10	Protein Coding	Q99714	55	GC0XM053431	1.49773
EHMT2	Euchromatic Histone Lysine Methyltransferase 2	Protein Coding	Q96KQ7	55	GC06M031879	1.45872
LYZ	Lysozyme	Protein Coding	P61626	55	GC12P069348	1.4423
PDXK	Pyridoxal Kinase	Protein Coding	O00764	55	GC21P043719	1.43093
TNFRSF17	TNF Receptor Superfamily Member 17	Protein Coding	Q02223	55	GC16P011965	1.38684
CARD11	Caspase Recruitment Domain Family Member 11	Protein Coding	Q9BXL7	55	GC07M002906	1.36453
KDM5C	Lysine Demethylase 5C	Protein Coding	P41229	55	GC0XM053176	1.36453
SLC6A8	Solute Carrier Family 6 Member 8	Protein Coding	P48029	55	GC0XP153690	1.36453
TNK2	Tyrosine Kinase Non Receptor 2	Protein Coding	Q07912	55	GC03M195863	1.36453
TRPV6	Transient Receptor Potential Cation Channel Subfamily V Member 6	Protein Coding	Q9H1D0	55	GC07M142871	1.36453
ARAF	A-Raf Proto-Oncogene, Serine/Threonine Kinase	Protein Coding	P10398	55	GC0XP057482	1.3587
WNT4	Wnt Family Member 4	Protein Coding	P56705	55	GC01M022190	1.3587
KDM3B	Lysine Demethylase 3B	Protein Coding	Q7LBC6	55	GC05P138352	1.35624
RPSA	Ribosomal Protein SA	Protein Coding	P08865	55	GC03P039406	1.35624
GP9	Glycoprotein IX Platelet	Protein Coding	P14770	55	GC03P139003	1.34782
C1S	Complement C1s	Protein Coding	P09871	55	GC12P038999	1.33674
MAN1B1	Mannosidase Alpha Class 1B Member 1	Protein Coding	Q9UKM7	55	GC09P137086	1.33674
WAS	WASP Actin Nucleation Promoting Factor	Protein Coding	P42768	55	GC0XP048676	1.33674
TAF1	TATA-Box Binding Protein Associated Factor 1	Protein Coding	P21675	55	GC0XP071366	1.3263
C1R	Complement C1r	Protein Coding	P00736	55	GC12M029317	1.28728
CDH11	Cadherin 11	Protein Coding	P55287	55	GC16M064943	1.28728
DLST	Dihydrolipoamide S-Succinyltransferase	Protein Coding	P36957	55	GC14P074881	1.28728
LAT	Linker For Activation Of T Cells	Protein Coding	O43561	55	GC16P081427	1.25364
WNT3	Wnt Family Member 3	Protein Coding	P56703	55	GC17M046762	1.25364
CACNA2D1	Calcium Voltage-Gated Channel Auxiliary Subunit Alpha2delta 1	Protein Coding	P54289	55	GC07M081946	1.16314
RPS6KA5	Ribosomal Protein S6 Kinase A5	Protein Coding	O75582	55	GC14M090847	1.16314
AURKC	Aurora Kinase C	Protein Coding	Q9UQB9	55	GC19P113781	1.1332
GAMT	Guanidinoacetate N-Methyltransferase	Protein Coding	Q14353	55	GC19M001397	1.1332
MCM7	Minichromosome Maintenance Complex Component 7	Protein Coding	P33993	55	GC07M100092	1.1332
RAB27A	RAB27A, Member RAS Oncogene Family	Protein Coding	P51159	55	GC15M055202	1.1332
SCN2B	Sodium Voltage-Gated Channel Beta Subunit 2	Protein Coding	O60939	55	GC11M126500	1.1332
SLC6A1	Solute Carrier Family 6 Member 1	Protein Coding	P30531	55	GC03P021541	1.1332
ABAT	4-Aminobutyrate Aminotransferase	Protein Coding	P80404	55	GC16P008674	1.09419
AKR1C4	Aldo-Keto Reductase Family 1 Member C4	Protein Coding	P17516	55	GC10P005195	1.09419
ITGA7	Integrin Subunit Alpha 7	Protein Coding	Q13683	55	GC12M055684	1.09419
TUBB2A	Tubulin Beta 2A Class IIa	Protein Coding	Q13885	55	GC06M003153	1.09419
ABCC8	ATP Binding Cassette Subfamily C Member 8	Protein Coding	Q09428	54	GC11M017392	157.539
KCNJ11	Potassium Inwardly Rectifying Channel Subfamily J Member 11	Protein Coding	Q14654	54	GC11M017948	132.867
WFS1	Wolframin ER Transmembrane Glycoprotein	Protein Coding	O76024	54	GC04P006269	107.567
PDX1	Pancreatic And Duodenal Homeobox 1	Protein Coding	P52945	54	GC13P027921	83.8442
AVPR2	Arginine Vasopressin Receptor 2	Protein Coding	P30518	54	GC0XP153902	74.0768
TCF7L2	Transcription Factor 7 Like 2	Protein Coding	Q9NQB0	54	GC10P112950	61.5562
AVP	Arginine Vasopressin	Protein Coding	P01185	54	GC20M003082	56.2475
LIPC	Lipase C, Hepatic Type	Protein Coding	P11150	54	GC15P058410	48.91
HFE	Homeostatic Iron Regulator	Protein Coding	Q30201	54	GC06P026087	48.8637
IRS2	Insulin Receptor Substrate 2	Protein Coding	Q9Y4H2	54	GC13M109752	43.2101
CEL	Carboxyl Ester Lipase	Protein Coding	P19835	54	GC09P133061	42.2725
SLC19A2	Solute Carrier Family 19 Member 2	Protein Coding	O60779	54	GC01M169463	36.7718
GCGR	Glucagon Receptor	Protein Coding	P47871	54	GC17P081804	36.0362
SOCS1	Suppressor Of Cytokine Signaling 1	Protein Coding	O15524	54	GC16M020752	29.054
CRP	C-Reactive Protein	Protein Coding	P02741	54	GC01M161311	27.8544
MEN1	Menin 1	Protein Coding	O00255	54	GC11M064803	21.1849
RBP4	Retinol Binding Protein 4	Protein Coding	P02753	54	GC10M093591	20.5481
CDKN2B	Cyclin Dependent Kinase Inhibitor 2B	Protein Coding	P42772	54	GC09M022002	19.4698
HP	Haptoglobin	Protein Coding	P00738	54	GC16P083106	17.9847
APOC3	Apolipoprotein C3	Protein Coding	P02656	54	GC11P116829	16.8019
AOC3	Amine Oxidase Copper Containing 3	Protein Coding	Q16853	54	GC17P042851	15.7852
SELP	Selectin P	Protein Coding	P16109	54	GC01M169558	15.027
CCN2	Cellular Communication Network Factor 2	Protein Coding	P29279	54	GC06M131948	14.7949
HLA-A	Major Histocompatibility Complex, Class I, A	Protein Coding	P04439	54	GC06P134779	14.3609
FGF2	Fibroblast Growth Factor 2	Protein Coding	P09038	54	GC04P122826	13.9313
HLA-B	Major Histocompatibility Complex, Class I, B	Protein Coding	P01889	54	GC06M093738	13.8002
LCN2	Lipocalin 2	Protein Coding	P80188	54	GC09P128149	13.2494
SERPINF1	Serpin Family F Member 1	Protein Coding	P36955	54	GC17P110885	12.6089
ADM	Adrenomedullin	Protein Coding	P35318	54	GC11P011175	12.5489
PPARD	Peroxisome Proliferator Activated Receptor Delta	Protein Coding	Q03181	54	GC06P134964	12.3552
IL1A	Interleukin 1 Alpha	Protein Coding	P01583	54	GC02M112773	12.2636
F3	Coagulation Factor III, Tissue Factor	Protein Coding	P13726	54	GC01M094873	11.7401
PCK2	Phosphoenolpyruvate Carboxykinase 2, Mitochondrial	Protein Coding	Q16822	54	GC14P024094	11.6516
NR1H2	Nuclear Receptor Subfamily 1 Group H Member 2	Protein Coding	P55055	54	GC19P050329	11.3411
SLC17A5	Solute Carrier Family 17 Member 5	Protein Coding	Q9NRA2	54	GC06M073593	11.2009
HSD11B2	Hydroxysteroid 11-Beta Dehydrogenase 2	Protein Coding	P80365	54	GC16P082836	11.0837
CXCL12	C-X-C Motif Chemokine Ligand 12	Protein Coding	P48061	54	GC10M044370	11.049
HBB	Hemoglobin Subunit Beta	Protein Coding	P68871	54	GC11M012029	10.9878
GLO1	Glyoxalase I	Protein Coding	Q04760	54	GC06M093944	10.9278
IL12B	Interleukin 12B	Protein Coding	P29460	54	GC05M159314	10.8166
DLK1	Delta Like Non-Canonical Notch Ligand 1	Protein Coding	P80370	54	GC14P115883	10.8083
LNPEP	Leucyl And Cystinyl Aminopeptidase	Protein Coding	Q9UIQ6	54	GC05P096935	10.806
TIMP1	TIMP Metallopeptidase Inhibitor 1	Protein Coding	P01033	54	GC0XP057483	10.7768
GAL	Galanin And GMAP Prepropeptide	Protein Coding	P22466	54	GC11P089308	10.6121
THBS1	Thrombospondin 1	Protein Coding	P07996	54	GC15P039581	10.4883
MEF2A	Myocyte Enhancer Factor 2A	Protein Coding	Q02078	54	GC15P099565	10.4802
PTH	Parathyroid Hormone	Protein Coding	P01270	54	GC11M013492	10.0287
GK	Glycerol Kinase	Protein Coding	P32189	54	GC0XP031403	9.73464
SPP1	Secreted Phosphoprotein 1	Protein Coding	P10451	54	GC04P087975	9.68954
CCL11	C-C Motif Chemokine Ligand 11	Protein Coding	P51671	54	GC17P034285	9.54157
CS	Citrate Synthase	Protein Coding	O75390	54	GC12M056271	9.4861
CD274	CD274 Molecule	Protein Coding	Q9NZQ7	54	GC09P005450	9.42629
PDE5A	Phosphodiesterase 5A	Protein Coding	O76074	54	GC04M119494	9.34277
SI	Sucrase-Isomaltase	Protein Coding	P14410	54	GC03M164978	9.23317
TFAM	Transcription Factor A, Mitochondrial	Protein Coding	Q00059	54	GC10P058385	9.22591
AVPR1A	Arginine Vasopressin Receptor 1A	Protein Coding	P37288	54	GC12M063142	9.17448
CCKAR	Cholecystokinin A Receptor	Protein Coding	P32238	54	GC04M026483	9.14854
IGFBP7	Insulin Like Growth Factor Binding Protein 7	Protein Coding	Q16270	54	GC04M057030	9.03455
TFAP2B	Transcription Factor AP-2 Beta	Protein Coding	Q92481	54	GC06P135127	8.79412
POLD1	DNA Polymerase Delta 1, Catalytic Subunit	Protein Coding	P28340	54	GC19P113486	8.62334
HERC2	HECT And RLD Domain Containing E3 Ubiquitin Protein Ligase 2	Protein Coding	O95714	54	GC15M028111	8.59957
SAG	S-Antigen Visual Arrestin	Protein Coding	P10523	54	GC02P233542	8.4892
ANGPT1	Angiopoietin 1	Protein Coding	Q15389	54	GC08M107246	8.39368
DYRK1B	Dual Specificity Tyrosine Phosphorylation Regulated Kinase 1B	Protein Coding	Q9Y463	54	GC19M039825	8.37323
CHI3L1	Chitinase 3 Like 1	Protein Coding	P36222	54	GC01M203148	8.29884
SERPINF2	Serpin Family F Member 2	Protein Coding	P08697	54	GC17P001742	8.28477
PTS	6-Pyruvoyltetrahydropterin Synthase	Protein Coding	Q03393	54	GC11P112226	8.21562
CYP1A2	Cytochrome P450 Family 1 Subfamily A Member 2	Protein Coding	P05177	54	GC15P074748	8.07784
TGFBI	Transforming Growth Factor Beta Induced	Protein Coding	Q15582	54	GC05P136027	8.05313
PTGDS	Prostaglandin D2 Synthase	Protein Coding	P41222	54	GC09P141923	7.9776
ESRRA	Estrogen Related Receptor Alpha	Protein Coding	P11474	54	GC11P064305	7.88193
MB	Myoglobin	Protein Coding	P02144	54	GC22M035606	7.57267
SERPINA6	Serpin Family A Member 6	Protein Coding	P08185	54	GC14M119770	7.51418
IL1RAP	Interleukin 1 Receptor Accessory Protein	Protein Coding	Q9NPH3	54	GC03P190514	7.44721
GPT2	Glutamic--Pyruvic Transaminase 2	Protein Coding	Q8TD30	54	GC16P082088	7.39185
CNR2	Cannabinoid Receptor 2	Protein Coding	P34972	54	GC01M023870	7.34635
DUSP1	Dual Specificity Phosphatase 1	Protein Coding	P28562	54	GC05M172768	7.33378
PRKACG	Protein Kinase CAMP-Activated Catalytic Subunit Gamma	Protein Coding	P22612	54	GC09M070876	7.20389
CDH23	Cadherin Related 23	Protein Coding	Q9H251	54	GC10P071396	7.09705
IL5	Interleukin 5	Protein Coding	P05113	54	GC05M132541	7.08262
CSF2	Colony Stimulating Factor 2	Protein Coding	P04141	54	GC05P132073	6.94273
CD14	CD14 Molecule	Protein Coding	P08571	54	GC05M140631	6.9344
TNFRSF10A	TNF Receptor Superfamily Member 10a	Protein Coding	O00220	54	GC08M023190	6.90628
MSR1	Macrophage Scavenger Receptor 1	Protein Coding	P21757	54	GC08M016107	6.84627
STUB1	STIP1 Homology And U-Box Containing Protein 1	Protein Coding	Q9UNE7	54	GC16P080174	6.72968
TCF3	Transcription Factor 3	Protein Coding	P15923	54	GC19M001609	6.57962
MAF	MAF BZIP Transcription Factor	Protein Coding	O75444	54	GC16M079204	6.571
TLR9	Toll Like Receptor 9	Protein Coding	Q9NR96	54	GC03M053878	6.55323
SCARB2	Scavenger Receptor Class B Member 2	Protein Coding	Q14108	54	GC04M076158	6.54672
CD34	CD34 Molecule	Protein Coding	P28906	54	GC01M207880	6.47515
GJB2	Gap Junction Protein Beta 2	Protein Coding	P29033	54	GC13M020187	6.37496
CANX	Calnexin	Protein Coding	P27824	54	GC05P179678	6.23653
MOG	Myelin Oligodendrocyte Glycoprotein	Protein Coding	Q16653	54	GC06P134753	6.06518
SLC19A3	Solute Carrier Family 19 Member 3	Protein Coding	Q9BZV2	54	GC02M227685	5.98678
ACOX1	Acyl-CoA Oxidase 1	Protein Coding	Q15067	54	GC17M075941	5.89874
PRTN3	Proteinase 3	Protein Coding	P24158	54	GC19P000840	5.71525
AQP4	Aquaporin 4	Protein Coding	P55087	54	GC18M026852	5.64859
CKB	Creatine Kinase B	Protein Coding	P12277	54	GC14M103519	5.59418
NKX2-5	NK2 Homeobox 5	Protein Coding	P52952	54	GC05M173232	5.56276
CUBN	Cubilin	Protein Coding	O60494	54	GC10M016824	5.54923
ARRB2	Arrestin Beta 2	Protein Coding	P32121	54	GC17P111039	5.4591
ANK1	Ankyrin 1	Protein Coding	P16157	54	GC08M041653	5.42971
TBX21	T-Box Transcription Factor 21	Protein Coding	Q9UL17	54	GC17P047733	5.39739
CGA	Glycoprotein Hormones, Alpha Polypeptide	Protein Coding	P01215	54	GC06M087085	5.36161
PRKAB2	Protein Kinase AMP-Activated Non-Catalytic Subunit Beta 2	Protein Coding	O43741	54	GC01M147155	5.17798
ABCC9	ATP Binding Cassette Subfamily C Member 9	Protein Coding	O60706	54	GC12M021797	5.14812
EIF2S1	Eukaryotic Translation Initiation Factor 2 Subunit Alpha	Protein Coding	P05198	54	GC14P067359	5.12497
PDE8B	Phosphodiesterase 8B	Protein Coding	O95263	54	GC05P077946	5.10587
XRCC1	X-Ray Repair Cross Complementing 1	Protein Coding	P18887	54	GC19M043543	4.97518
IL12RB1	Interleukin 12 Receptor Subunit Beta 1	Protein Coding	P42701	54	GC19M018058	4.97309
GANAB	Glucosidase II Alpha Subunit	Protein Coding	Q14697	54	GC11M125242	4.9022
CA4	Carbonic Anhydrase 4	Protein Coding	P22748	54	GC17P060149	4.89781
PTGER4	Prostaglandin E Receptor 4	Protein Coding	P35408	54	GC05P040679	4.80127
RASGRP1	RAS Guanyl Releasing Protein 1	Protein Coding	O95267	54	GC15M038488	4.7401
PLCD1	Phospholipase C Delta 1	Protein Coding	P51178	54	GC03M038008	4.73952
SOX9	SRY-Box Transcription Factor 9	Protein Coding	P48436	54	GC17P072121	4.68547
DGKE	Diacylglycerol Kinase Epsilon	Protein Coding	P52429	54	GC17P056834	4.68123
FADD	Fas Associated Via Death Domain	Protein Coding	Q13158	54	GC11P070203	4.67759
PTPRD	Protein Tyrosine Phosphatase Receptor Type D	Protein Coding	P23468	54	GC09M008307	4.6736
PSMA6	Proteasome 20S Subunit Alpha 6	Protein Coding	P60900	54	GC14P035278	4.65878
GSTM3	Glutathione S-Transferase Mu 3	Protein Coding	P21266	54	GC01M109733	4.65059
PEPD	Peptidase D	Protein Coding	P12955	54	GC19M033386	4.60434
CEBPA	CCAAT Enhancer Binding Protein Alpha	Protein Coding	P49715	54	GC19M033299	4.5726
DRD4	Dopamine Receptor D4	Protein Coding	P21917	54	GC11P010613	4.56965
MC2R	Melanocortin 2 Receptor	Protein Coding	Q01718	54	GC18M033998	4.55499
PGM1	Phosphoglucomutase 1	Protein Coding	P36871	54	GC01P063593	4.54286
XYLT2	Xylosyltransferase 2	Protein Coding	Q9H1B5	54	GC17P112624	4.52464
ADCY6	Adenylate Cyclase 6	Protein Coding	O43306	54	GC12M048766	4.51468
LTF	Lactotransferrin	Protein Coding	P02788	54	GC03M046435	4.4702
ADAR	Adenosine Deaminase RNA Specific	Protein Coding	P55265	54	GC01M160957	4.46203
PANK2	Pantothenate Kinase 2	Protein Coding	Q9BZ23	54	GC20P008172	4.42148
CNTNAP2	Contactin Associated Protein 2	Protein Coding	Q9UHC6	54	GC07P146116	4.41612
HAVCR2	Hepatitis A Virus Cellular Receptor 2	Protein Coding	Q8TDQ0	54	GC05M157063	4.31001
KIF5B	Kinesin Family Member 5B	Protein Coding	P33176	54	GC10M035758	4.3049
XRCC6	X-Ray Repair Cross Complementing 6	Protein Coding	P12956	54	GC22P070718	4.24509
EZR	Ezrin	Protein Coding	P15311	54	GC06M158765	4.24424
TJP1	Tight Junction Protein 1	Protein Coding	Q07157	54	GC15M029699	4.23229
VDAC1	Voltage Dependent Anion Channel 1	Protein Coding	P21796	54	GC05M133975	4.22247
NAA10	N-Alpha-Acetyltransferase 10, NatA Catalytic Subunit	Protein Coding	P41227	54	GC0XM153929	4.2102
DPP6	Dipeptidyl Peptidase Like 6	Protein Coding	P42658	54	GC07P153748	4.20262
TET2	Tet Methylcytosine Dioxygenase 2	Protein Coding	Q6N021	54	GC04P105145	4.19905
TGFA	Transforming Growth Factor Alpha	Protein Coding	P01135	54	GC02M070447	4.17604
PARP2	Poly(ADP-Ribose) Polymerase 2	Protein Coding	Q9UGN5	54	GC14P020343	4.13223
ADH1B	Alcohol Dehydrogenase 1B (Class I), Beta Polypeptide	Protein Coding	P00325	54	GC04M099304	4.12062
ARNT	Aryl Hydrocarbon Receptor Nuclear Translocator	Protein Coding	P27540	54	GC01M150809	4.08647
AMACR	Alpha-Methylacyl-CoA Racemase	Protein Coding	Q9UHK6	54	GC05M033986	4.07629
DOCK8	Dedicator Of Cytokinesis 8	Protein Coding	Q8NF50	54	GC09P000267	4.07398
ACVR2A	Activin A Receptor Type 2A	Protein Coding	P27037	54	GC02P147844	4.03494
SIN3A	SIN3 Transcription Regulator Family Member A	Protein Coding	Q96ST3	54	GC15M075369	4.02967
IRF3	Interferon Regulatory Factor 3	Protein Coding	Q14653	54	GC19M049659	3.99102
HTRA1	HtrA Serine Peptidase 1	Protein Coding	Q92743	54	GC10P122461	3.97381
IREB2	Iron Responsive Element Binding Protein 2	Protein Coding	P48200	54	GC15P078437	3.96053
TRPM8	Transient Receptor Potential Cation Channel Subfamily M Member 8	Protein Coding	Q7Z2W7	54	GC02P233917	3.94119
NDUFS7	NADH:Ubiquinone Oxidoreductase Core Subunit S7	Protein Coding	O75251	54	GC19P111868	3.92772
CD3E	CD3 Epsilon Subunit Of T-Cell Receptor Complex	Protein Coding	P07766	54	GC11P118304	3.9107
BTD	Biotinidase	Protein Coding	P43251	54	GC03P021671	3.85667
AGL	Amylo-Alpha-1, 6-Glucosidase, 4-Alpha-Glucanotransferase	Protein Coding	P35573	54	GC01P099850	3.84764
UROD	Uroporphyrinogen Decarboxylase	Protein Coding	P06132	54	GC01P049890	3.84622
ERCC4	ERCC Excision Repair 4, Endonuclease Catalytic Subunit	Protein Coding	Q92889	54	GC16P013920	3.82283
PYGL	Glycogen Phosphorylase L	Protein Coding	P06737	54	GC14M050857	3.80018
NEFL	Neurofilament Light Chain	Protein Coding	P07196	54	GC08M024950	3.78905
CALCRL	Calcitonin Receptor Like Receptor	Protein Coding	Q16602	54	GC02M187341	3.78622
FUT2	Fucosyltransferase 2 (H Blood Group)	Protein Coding	Q10981	54	GC19P048695	3.76997
DMD	Dystrophin	Protein Coding	P11532	54	GC0XM031097	3.74441
PML	PML Nuclear Body Scaffold	Protein Coding	P29590	54	GC15P073994	3.7439
FUS	FUS RNA Binding Protein	Protein Coding	P35637	54	GC16P031180	3.73268
APEX1	Apurinic/Apyrimidinic Endodeoxyribonuclease 1	Protein Coding	P27695	54	GC14P020455	3.71413
ALDOB	Aldolase, Fructose-Bisphosphate B	Protein Coding	P05062	54	GC09M101420	3.70812
FBXW7	F-Box And WD Repeat Domain Containing 7	Protein Coding	Q969H0	54	GC04M152321	3.70517
ABCG5	ATP Binding Cassette Subfamily G Member 5	Protein Coding	Q9H222	54	GC02M043806	3.69362
WWOX	WW Domain Containing Oxidoreductase	Protein Coding	Q9NZC7	54	GC16P078099	3.6759
IKBKE	Inhibitor Of Nuclear Factor Kappa B Kinase Subunit Epsilon	Protein Coding	Q14164	54	GC01P206470	3.66852
TFPI	Tissue Factor Pathway Inhibitor	Protein Coding	P10646	54	GC02M187464	3.65649
ALAS2	5'-Aminolevulinate Synthase 2	Protein Coding	P22557	54	GC0XM055009	3.64985
KISS1R	KISS1 Receptor	Protein Coding	Q969F8	54	GC19P000917	3.64923
POLA1	DNA Polymerase Alpha 1, Catalytic Subunit	Protein Coding	P09884	54	GC0XP024693	3.64536
PPIA	Peptidylprolyl Isomerase A	Protein Coding	P62937	54	GC07P044817	3.64531
TGFBR3	Transforming Growth Factor Beta Receptor 3	Protein Coding	Q03167	54	GC01M091680	3.61123
PRICKLE1	Prickle Planar Cell Polarity Protein 1	Protein Coding	Q96MT3	54	GC12M042456	3.60398
TXNRD2	Thioredoxin Reductase 2	Protein Coding	Q9NNW7	54	GC22M020053	3.59706
C2	Complement C2	Protein Coding	P06681	54	GC06P031897	3.59697
NR4A2	Nuclear Receptor Subfamily 4 Group A Member 2	Protein Coding	P43354	54	GC02M156324	3.57393
P2RY1	Purinergic Receptor P2Y1	Protein Coding	P47900	54	GC03P152835	3.55201
ETV6	ETS Variant Transcription Factor 6	Protein Coding	P41212	54	GC12P011649	3.54863
IL3	Interleukin 3	Protein Coding	P08700	54	GC05P132060	3.48783
BID	BH3 Interacting Domain Death Agonist	Protein Coding	P55957	54	GC22M017734	3.45801
ACVR1B	Activin A Receptor Type 1B	Protein Coding	P36896	54	GC12P051951	3.44135
FOSL1	FOS Like 1, AP-1 Transcription Factor Subunit	Protein Coding	P15407	54	GC11M125414	3.41179
BCS1L	BCS1 Homolog, Ubiquinol-Cytochrome C Reductase Complex Chaperone	Protein Coding	Q9Y276	54	GC02P218658	3.40911
RDH5	Retinol Dehydrogenase 5	Protein Coding	Q92781	54	GC12P055720	3.40534
ALOX15	Arachidonate 15-Lipoxygenase	Protein Coding	P16050	54	GC17M004630	3.39418
GP6	Glycoprotein VI Platelet	Protein Coding	Q9HCN6	54	GC19M055013	3.38349
HSD3B2	Hydroxy-Delta-5-Steroid Dehydrogenase, 3 Beta- And Steroid Delta-Isomerase 2	Protein Coding	P26439	54	GC01P119414	3.35449
PDE4A	Phosphodiesterase 4A	Protein Coding	P27815	54	GC19P010416	3.3534
GNAI1	G Protein Subunit Alpha I1	Protein Coding	P63096	54	GC07P086452	3.35206
SORL1	Sortilin Related Receptor 1	Protein Coding	Q92673	54	GC11P121452	3.32622
EDN3	Endothelin 3	Protein Coding	P14138	54	GC20P059300	3.32447
COL4A3	Collagen Type IV Alpha 3 Chain	Protein Coding	Q01955	54	GC02P227164	3.31949
MASP2	MBL Associated Serine Protease 2	Protein Coding	O00187	54	GC01M014494	3.31932
IRF8	Interferon Regulatory Factor 8	Protein Coding	Q02556	54	GC16P094239	3.30356
PKD1	Polycystin 1, Transient Receptor Potential Channel Interacting	Protein Coding	P98161	54	GC16M020311	3.28571
AGXT	Alanine--Glyoxylate Aminotransferase	Protein Coding	P21549	54	GC02P240868	3.28098
CR2	Complement C3d Receptor 2	Protein Coding	P20023	54	GC01P207454	3.27388
GSS	Glutathione Synthetase	Protein Coding	P48637	54	GC20M034928	3.27003
CCR4	C-C Motif Chemokine Receptor 4	Protein Coding	P51679	54	GC03P032951	3.26005
CCR3	C-C Motif Chemokine Receptor 3	Protein Coding	P51677	54	GC03P057390	3.24454
PSMB1	Proteasome 20S Subunit Beta 1	Protein Coding	P20618	54	GC06M170535	3.21358
TWIST1	Twist Family BHLH Transcription Factor 1	Protein Coding	Q15672	54	GC07M019020	3.18337
HADHB	Hydroxyacyl-CoA Dehydrogenase Trifunctional Multienzyme Complex Subunit Beta	Protein Coding	P55084	54	GC02P026243	3.17135
BIRC3	Baculoviral IAP Repeat Containing 3	Protein Coding	Q13489	54	GC11P102317	3.15603
TPH1	Tryptophan Hydroxylase 1	Protein Coding	P17752	54	GC11M018040	3.13345
FAP	Fibroblast Activation Protein Alpha	Protein Coding	Q12884	54	GC02M162170	3.12453
CYP11B1	Cytochrome P450 Family 11 Subfamily B Member 1	Protein Coding	P15538	54	GC08M142872	3.11625
MYL3	Myosin Light Chain 3	Protein Coding	P08590	54	GC03M046836	3.10154
KCNA1	Potassium Voltage-Gated Channel Subfamily A Member 1	Protein Coding	Q09470	54	GC12P038929	3.09384
EMD	Emerin	Protein Coding	P50402	54	GC0XP154379	3.07997
PSMA3	Proteasome 20S Subunit Alpha 3	Protein Coding	P25788	54	GC14P058244	3.07849
SORT1	Sortilin 1	Protein Coding	Q99523	54	GC01M109310	3.0747
TLR6	Toll Like Receptor 6	Protein Coding	Q9Y2C9	54	GC04M038828	3.06508
SLC22A12	Solute Carrier Family 22 Member 12	Protein Coding	Q96S37	54	GC11P088991	3.06126
FZD6	Frizzled Class Receptor 6	Protein Coding	O60353	54	GC08P103298	3.05439
LAMA1	Laminin Subunit Alpha 1	Protein Coding	P25391	54	GC18M006941	3.05311
SPHK1	Sphingosine Kinase 1	Protein Coding	Q9NYA1	54	GC17P076376	3.04705
ARG2	Arginase 2	Protein Coding	P78540	54	GC14P067619	3.039
TBXAS1	Thromboxane A Synthase 1	Protein Coding	P24557	54	GC07P139777	3.01324
LAMP2	Lysosomal Associated Membrane Protein 2	Protein Coding	P13473	54	GC0XM120426	2.99905
TBX5	T-Box Transcription Factor 5	Protein Coding	Q99593	54	GC12M114353	2.99905
RARG	Retinoic Acid Receptor Gamma	Protein Coding	P13631	54	GC12M053210	2.98995
ECHS1	Enoyl-CoA Hydratase, Short Chain 1	Protein Coding	P30084	54	GC10M133362	2.98746
PTGIR	Prostaglandin I2 Receptor	Protein Coding	P43119	54	GC19M092977	2.98625
EIF4EBP1	Eukaryotic Translation Initiation Factor 4E Binding Protein 1	Protein Coding	Q13541	54	GC08P039851	2.97996
KCNE1	Potassium Voltage-Gated Channel Subfamily E Regulatory Subunit 1	Protein Coding	P15382	54	GC21M034446	2.97881
ATG5	Autophagy Related 5	Protein Coding	Q9H1Y0	54	GC06M106045	2.9638
NTN1	Netrin 1	Protein Coding	O95631	54	GC17P111260	2.95851
KIF5A	Kinesin Family Member 5A	Protein Coding	Q12840	54	GC12P060685	2.91191
YWHAZ	Tyrosine 3-Monooxygenase/Tryptophan 5-Monooxygenase Activation Protein Zeta	Protein Coding	P63104	54	GC08M100919	2.87587
GCDH	Glutaryl-CoA Dehydrogenase	Protein Coding	Q92947	54	GC19P012891	2.86405
ABCD1	ATP Binding Cassette Subfamily D Member 1	Protein Coding	P33897	54	GC0XP153724	2.8595
CFL1	Cofilin 1	Protein Coding	P23528	54	GC11M065823	2.83373
LSS	Lanosterol Synthase	Protein Coding	P48449	54	GC21M053596	2.80179
HTR3A	5-Hydroxytryptamine Receptor 3A	Protein Coding	P46098	54	GC11P113975	2.7855
CD81	CD81 Molecule	Protein Coding	P60033	54	GC11P010694	2.77122
ETFDH	Electron Transfer Flavoprotein Dehydrogenase	Protein Coding	Q16134	54	GC04P158672	2.77017
CD22	CD22 Molecule	Protein Coding	P20273	54	GC19P035319	2.76425
GALNT3	Polypeptide N-Acetylgalactosaminyltransferase 3	Protein Coding	Q14435	54	GC02M165747	2.75002
EHMT1	Euchromatic Histone Lysine Methyltransferase 1	Protein Coding	Q9H9B1	54	GC09P137618	2.719
NEFH	Neurofilament Heavy Chain	Protein Coding	P12036	54	GC22P029480	2.71634
SKP2	S-Phase Kinase Associated Protein 2	Protein Coding	Q13309	54	GC05P036151	2.70722
TACR1	Tachykinin Receptor 1	Protein Coding	P25103	54	GC02M075597	2.70321
NCF2	Neutrophil Cytosolic Factor 2	Protein Coding	P19878	54	GC01M185801	2.69695
ATF2	Activating Transcription Factor 2	Protein Coding	P15336	54	GC02M175072	2.68874
CHD7	Chromodomain Helicase DNA Binding Protein 7	Protein Coding	Q9P2D1	54	GC08P060678	2.68719
GATM	Glycine Amidinotransferase	Protein Coding	P50440	54	GC15M045361	2.68461
NT5C2	5'-Nucleotidase, Cytosolic II	Protein Coding	P49902	54	GC10M103088	2.68007
GABRA4	Gamma-Aminobutyric Acid Type A Receptor Subunit Alpha4	Protein Coding	P48169	54	GC04M046836	2.67737
ITGAX	Integrin Subunit Alpha X	Protein Coding	P20702	54	GC16P081726	2.66659
PRDX6	Peroxiredoxin 6	Protein Coding	P30041	54	GC01P173477	2.64646
DSG2	Desmoglein 2	Protein Coding	Q14126	54	GC18P031498	2.63116
MAP3K3	Mitogen-Activated Protein Kinase Kinase Kinase 3	Protein Coding	Q99759	54	GC17P063622	2.62979
PLD2	Phospholipase D2	Protein Coding	O14939	54	GC17P111047	2.6276
RELB	RELB Proto-Oncogene, NF-KB Subunit	Protein Coding	Q01201	54	GC19P113255	2.60968
NDUFS3	NADH:Ubiquinone Oxidoreductase Core Subunit S3	Protein Coding	O75489	54	GC11P047791	2.59649
DLAT	Dihydrolipoamide S-Acetyltransferase	Protein Coding	P10515	54	GC11P112501	2.5892
AGRN	Agrin	Protein Coding	O00468	54	GC01P001020	2.57308
LMAN1	Lectin, Mannose Binding 1	Protein Coding	P49257	54	GC18M059327	2.57206
DAG1	Dystroglycan 1	Protein Coding	Q14118	54	GC03P057638	2.54017
GUCY2D	Guanylate Cyclase 2D, Retinal	Protein Coding	Q02846	54	GC17P008002	2.52664
NME1	NME/NM23 Nucleoside Diphosphate Kinase 1	Protein Coding	P15531	54	GC17P112649	2.52402
WARS1	Tryptophanyl-TRNA Synthetase 1	Protein Coding	P23381	54	GC14M119835	2.51448
NR1D1	Nuclear Receptor Subfamily 1 Group D Member 1	Protein Coding	P20393	54	GC17M040092	2.50572
CYP2B6	Cytochrome P450 Family 2 Subfamily B Member 6	Protein Coding	P20813	54	GC19P040991	2.50002
NHERF1	NHERF Family PDZ Scaffold Protein 1	Protein Coding	O14745	54	GC17P113095	2.486
NDRG1	N-Myc Downstream Regulated 1	Protein Coding	Q92597	54	GC08M133237	2.48334
CTSC	Cathepsin C	Protein Coding	P53634	54	GC11M126004	2.44825
ARID1A	AT-Rich Interaction Domain 1A	Protein Coding	O14497	54	GC01P026693	2.44414
PFN1	Profilin 1	Protein Coding	P07737	54	GC17M004945	2.43407
CARD9	Caspase Recruitment Domain Family Member 9	Protein Coding	Q9H257	54	GC09M136364	2.42787
KCNC1	Potassium Voltage-Gated Channel Subfamily C Member 1	Protein Coding	P48547	54	GC11P017916	2.40867
ANO1	Anoctamin 1	Protein Coding	Q5XXA6	54	GC11P089362	2.4084
LPAR1	Lysophosphatidic Acid Receptor 1	Protein Coding	Q92633	54	GC09M110873	2.40027
ATIC	5-Aminoimidazole-4-Carboxamide Ribonucleotide Formyltransferase/IMP Cyclohydrolase	Protein Coding	P31939	54	GC02P215311	2.39451
CSNK2A2	Casein Kinase 2 Alpha 2	Protein Coding	P19784	54	GC16M058157	2.39451
MSX2	Msh Homeobox 2	Protein Coding	P35548	54	GC05P174724	2.39001
LAMB2	Laminin Subunit Beta 2	Protein Coding	P55268	54	GC03M049121	2.36927
PADI4	Peptidyl Arginine Deiminase 4	Protein Coding	Q9UM07	54	GC01P017308	2.3679
SATB2	SATB Homeobox 2	Protein Coding	Q9UPW6	54	GC02M199269	2.36713
CYP2A6	Cytochrome P450 Family 2 Subfamily A Member 6	Protein Coding	P11509	54	GC19M040843	2.36628
MAPK11	Mitogen-Activated Protein Kinase 11	Protein Coding	Q15759	54	GC22M050263	2.36469
TNFSF13B	TNF Superfamily Member 13b	Protein Coding	Q9Y275	54	GC13P108251	2.35917
PRDX2	Peroxiredoxin 2	Protein Coding	P32119	54	GC19M012796	2.34908
CYSLTR2	Cysteinyl Leukotriene Receptor 2	Protein Coding	Q9NS75	54	GC13P048653	2.34853
DIABLO	Diablo IAP-Binding Mitochondrial Protein	Protein Coding	Q9NR28	54	GC12M123647	2.3478
RFC1	Replication Factor C Subunit 1	Protein Coding	P35251	54	GC04M039291	2.3478
GNB1	G Protein Subunit Beta 1	Protein Coding	P62873	54	GC01M001785	2.33934
ERCC1	ERCC Excision Repair 1, Endonuclease Non-Catalytic Subunit	Protein Coding	P07992	54	GC19M092923	2.33638
TRAF2	TNF Receptor Associated Factor 2	Protein Coding	Q12933	54	GC09P136881	2.33626
ZIC3	Zic Family Member 3	Protein Coding	O60481	54	GC0XP137566	2.33212
HMOX2	Heme Oxygenase 2	Protein Coding	P30519	54	GC16P004474	2.3207
SCP2	Sterol Carrier Protein 2	Protein Coding	P22307	54	GC01P052927	2.31284
TIE1	Tyrosine Kinase With Immunoglobulin Like And EGF Like Domains 1	Protein Coding	P35590	54	GC01P043300	2.31284
ALPI	Alkaline Phosphatase, Intestinal	Protein Coding	P09923	54	GC02P232456	2.29734
TK1	Thymidine Kinase 1	Protein Coding	P04183	54	GC17M078203	2.29273
KCNC3	Potassium Voltage-Gated Channel Subfamily C Member 3	Protein Coding	Q14003	54	GC19M093147	2.28692
CHRNA3	Cholinergic Receptor Nicotinic Alpha 3 Subunit	Protein Coding	P32297	54	GC15M148305	2.27833
MYH14	Myosin Heavy Chain 14	Protein Coding	Q7Z406	54	GC19P113478	2.27495
PAX5	Paired Box 5	Protein Coding	Q02548	54	GC09M037043	2.27469
DDR1	Discoidin Domain Receptor Tyrosine Kinase 1	Protein Coding	Q08345	54	GC06P134802	2.27349
CDK5R1	Cyclin Dependent Kinase 5 Regulatory Subunit 1	Protein Coding	Q15078	54	GC17P032486	2.25731
B4GALNT1	Beta-1,4-N-Acetyl-Galactosaminyltransferase 1	Protein Coding	Q00973	54	GC12M057623	2.24526
FGF17	Fibroblast Growth Factor 17	Protein Coding	O60258	54	GC08P022071	2.23751
PRSS8	Serine Protease 8	Protein Coding	Q16651	54	GC16M044164	2.23019
GALT	Galactose-1-Phosphate Uridylyltransferase	Protein Coding	P07902	54	GC09P057067	2.22512
FLRT3	Fibronectin Leucine Rich Transmembrane Protein 3	Protein Coding	Q9NZU0	54	GC20M014322	2.22327
CLEC7A	C-Type Lectin Domain Containing 7A	Protein Coding	Q9BXN2	54	GC12M029494	2.21096
LINGO1	Leucine Rich Repeat And Ig Domain Containing 1	Protein Coding	Q96FE5	54	GC15M077613	2.20901
CDK7	Cyclin Dependent Kinase 7	Protein Coding	P50613	54	GC05P077503	2.20463
HRH1	Histamine Receptor H1	Protein Coding	P35367	54	GC03P021551	2.19412
SPTLC1	Serine Palmitoyltransferase Long Chain Base Subunit 1	Protein Coding	O15269	54	GC09M109404	2.19297
TGM1	Transglutaminase 1	Protein Coding	P22735	54	GC14M024249	2.18669
DPYSL2	Dihydropyrimidinase Like 2	Protein Coding	Q16555	54	GC08P026514	2.17564
PRCP	Prolylcarboxypeptidase	Protein Coding	P42785	54	GC11M125905	2.17564
ACADVL	Acyl-CoA Dehydrogenase Very Long Chain	Protein Coding	P49748	54	GC17P111148	2.17229
GRM4	Glutamate Metabotropic Receptor 4	Protein Coding	Q14833	54	GC06M093915	2.17212
ERCC6	ERCC Excision Repair 6, Chromatin Remodeling Factor	Protein Coding	Q03468	54	GC10M049454	2.17155
CALM1	Calmodulin 1	Protein Coding	P0DP23	54	GC14P090396	2.16611
NLGN1	Neuroligin 1	Protein Coding	Q8N2Q7	54	GC03P173399	2.15186
KLK2	Kallikrein Related Peptidase 2	Protein Coding	P20151	54	GC19P050861	2.14995
MCM4	Minichromosome Maintenance Complex Component 4	Protein Coding	P33991	54	GC08P047966	2.14611
CHRNA1	Cholinergic Receptor Nicotinic Alpha 1 Subunit	Protein Coding	P02708	54	GC02M174747	2.13275
HCN2	Hyperpolarization Activated Cyclic Nucleotide Gated Potassium And Sodium Channel 2	Protein Coding	Q9UL51	54	GC19P000589	2.11426
TALDO1	Transaldolase 1	Protein Coding	P37837	54	GC11P010619	2.11426
ARHGEF1	Rho Guanine Nucleotide Exchange Factor 1	Protein Coding	Q92888	54	GC19P041883	2.09416
GRK6	G Protein-Coupled Receptor Kinase 6	Protein Coding	P43250	54	GC05P177403	2.09416
PLCB4	Phospholipase C Beta 4	Protein Coding	Q15147	54	GC20P009067	2.09416
CD3D	CD3 Delta Subunit Of T-Cell Receptor Complex	Protein Coding	P04234	54	GC11M118338	2.07193
CD79B	CD79b Molecule	Protein Coding	P40259	54	GC17M063928	2.07193
CHRM1	Cholinergic Receptor Muscarinic 1	Protein Coding	P11229	54	GC11M125267	2.07193
CHRNA5	Cholinergic Receptor Nicotinic Alpha 5 Subunit	Protein Coding	P30532	54	GC15P078565	2.07193
FLNC	Filamin C	Protein Coding	Q14315	54	GC07P128830	2.07193
GMNN	Geminin DNA Replication Inhibitor	Protein Coding	O75496	54	GC06P024779	2.07193
GRM7	Glutamate Metabotropic Receptor 7	Protein Coding	Q14831	54	GC03P006770	2.07193
KCNA5	Potassium Voltage-Gated Channel Subfamily A Member 5	Protein Coding	P22460	54	GC12P005043	2.07193
TEC	Tec Protein Tyrosine Kinase	Protein Coding	P42680	54	GC04M048262	2.07193
RAB11A	RAB11A, Member RAS Oncogene Family	Protein Coding	P62491	54	GC15P157667	2.06033
HNRNPA2B1	Heterogeneous Nuclear Ribonucleoprotein A2/B1	Protein Coding	P22626	54	GC07M026174	2.05496
MSX1	Msh Homeobox 1	Protein Coding	P28360	54	GC04P004861	2.0491
FHL2	Four And A Half LIM Domains 2	Protein Coding	Q14192	54	GC02M105357	2.04857
CLCN2	Chloride Voltage-Gated Channel 2	Protein Coding	P51788	54	GC03M184346	2.03709
SUCLA2	Succinate-CoA Ligase ADP-Forming Subunit Beta	Protein Coding	Q9P2R7	54	GC13M047745	2.03239
BCL6	BCL6 Transcription Repressor	Protein Coding	P41182	54	GC03M187721	2.02611
LOXL2	Lysyl Oxidase Like 2	Protein Coding	Q9Y4K0	54	GC08M023296	2.02174
CNTN2	Contactin 2	Protein Coding	Q02246	54	GC01P205043	2.01286
FMO3	Flavin Containing Dimethylaniline Monoxygenase 3	Protein Coding	P31513	54	GC01P171090	1.99194
XPA	XPA, DNA Damage Recognition And Repair Factor	Protein Coding	P23025	54	GC09M097654	1.98869
EWSR1	EWS RNA Binding Protein 1	Protein Coding	Q01844	54	GC22P070291	1.98856
GUCY2C	Guanylate Cyclase 2C	Protein Coding	P25092	54	GC12M014612	1.98494
PSMB4	Proteasome 20S Subunit Beta 4	Protein Coding	P28070	54	GC01P151399	1.97722
GLRA1	Glycine Receptor Alpha 1	Protein Coding	P23415	54	GC05M151822	1.95491
GPNMB	Glycoprotein Nmb	Protein Coding	Q14956	54	GC07P024082	1.9545
PI4KB	Phosphatidylinositol 4-Kinase Beta	Protein Coding	Q9UBF8	54	GC01M151291	1.93155
KDM6B	Lysine Demethylase 6B	Protein Coding	O15054	54	GC17P007834	1.91867
ATP2B3	ATPase Plasma Membrane Ca2+ Transporting 3	Protein Coding	Q16720	54	GC0XP153517	1.91554
NEK9	NIMA Related Kinase 9	Protein Coding	Q8TD19	54	GC14M075079	1.91554
SCN4A	Sodium Voltage-Gated Channel Alpha Subunit 4	Protein Coding	P35499	54	GC17M063938	1.91554
AKR1C3	Aldo-Keto Reductase Family 1 Member C3	Protein Coding	P42330	54	GC10P005035	1.91355
PPP1CB	Protein Phosphatase 1 Catalytic Subunit Beta	Protein Coding	P62140	54	GC02P028766	1.88681
C5AR1	Complement C5a Receptor 1	Protein Coding	P21730	54	GC19P047290	1.88251
AMPD2	Adenosine Monophosphate Deaminase 2	Protein Coding	Q01433	54	GC01P109616	1.87396
CHRNB2	Cholinergic Receptor Nicotinic Beta 2 Subunit	Protein Coding	P17787	54	GC01P164503	1.86789
DRD5	Dopamine Receptor D5	Protein Coding	P21918	54	GC04P009783	1.85548
FPR2	Formyl Peptide Receptor 2	Protein Coding	P25090	54	GC19P051752	1.85548
TPM3	Tropomyosin 3	Protein Coding	P06753	54	GC01M154155	1.83448
HTR1D	5-Hydroxytryptamine Receptor 1D	Protein Coding	P28221	54	GC01M023191	1.81314
TRIM24	Tripartite Motif Containing 24	Protein Coding	O15164	54	GC07P138460	1.81314
HNRNPK	Heterogeneous Nuclear Ribonucleoprotein K	Protein Coding	P61978	54	GC09M109180	1.8124
DDX5	DEAD-Box Helicase 5	Protein Coding	P17844	54	GC17M064498	1.7982
ATP5F1A	ATP Synthase F1 Subunit Alpha	Protein Coding	P25705	54	GC18M046081	1.79624
TACSTD2	Tumor Associated Calcium Signal Transducer 2	Protein Coding	P09758	54	GC01M058575	1.78963
KDM4B	Lysine Demethylase 4B	Protein Coding	O94953	54	GC19P004969	1.76459
ATP6V1B2	ATPase H+ Transporting V1 Subunit B2	Protein Coding	P21281	54	GC08P020197	1.74769
KRT5	Keratin 5	Protein Coding	P13647	54	GC12M052514	1.7464
ARHGAP26	Rho GTPase Activating Protein 26	Protein Coding	Q9UNA1	54	GC05P142770	1.71895
PHB1	Prohibitin 1	Protein Coding	P35232	54	GC17M078189	1.71314
PRKCI	Protein Kinase C Iota	Protein Coding	P41743	54	GC03P170222	1.71235
GRIK1	Glutamate Ionotropic Receptor Kainate Type Subunit 1	Protein Coding	P39086	54	GC21M029536	1.70401
CCNH	Cyclin H	Protein Coding	P51946	54	GC05M087311	1.70127
GNAI3	G Protein Subunit Alpha I3	Protein Coding	P08754	54	GC01P109548	1.69298
HSPB8	Heat Shock Protein Family B (Small) Member 8	Protein Coding	Q9UJY1	54	GC12P119173	1.68457
XPC	XPC Complex Subunit, DNA Damage Recognition And Repair Factor	Protein Coding	Q01831	54	GC03M026205	1.68457
CDK12	Cyclin Dependent Kinase 12	Protein Coding	Q9NYV4	54	GC17P039461	1.63138
YWHAH	Tyrosine 3-Monooxygenase/Tryptophan 5-Monooxygenase Activation Protein Eta	Protein Coding	Q04917	54	GC22P031944	1.60971
GDF5	Growth Differentiation Factor 5	Protein Coding	P43026	54	GC20M035433	1.59674
TNFRSF13C	TNF Receptor Superfamily Member 13C	Protein Coding	Q96RJ3	54	GC22M077127	1.59038
ALDH3A2	Aldehyde Dehydrogenase 3 Family Member A2	Protein Coding	P51648	54	GC17P019648	1.58594
ARF1	ADP Ribosylation Factor 1	Protein Coding	P84077	54	GC01P228082	1.57994
IDUA	Alpha-L-Iduronidase	Protein Coding	P35475	54	GC04P000986	1.57042
SIAH1	Siah E3 Ubiquitin Protein Ligase 1	Protein Coding	Q8IUQ4	54	GC16M048357	1.54736
SLC26A3	Solute Carrier Family 26 Member 3	Protein Coding	P40879	54	GC07M107765	1.5335
UQCRFS1	Ubiquinol-Cytochrome C Reductase, Rieske Iron-Sulfur Polypeptide 1	Protein Coding	P47985	54	GC19M029205	1.52512
MTMR2	Myotubularin Related Protein 2	Protein Coding	Q13614	54	GC11M126096	1.51552
DDB2	Damage Specific DNA Binding Protein 2	Protein Coding	Q92466	54	GC11P047764	1.49988
EPB41	Erythrocyte Membrane Protein Band 4.1	Protein Coding	P11171	54	GC01P028887	1.47623
SGSH	N-Sulfoglucosamine Sulfohydrolase	Protein Coding	P51688	54	GC17M080296	1.47623
SYNJ1	Synaptojanin 1	Protein Coding	O43426	54	GC21M032628	1.47623
CDC25B	Cell Division Cycle 25B	Protein Coding	P30305	54	GC20P008165	1.46146
AK1	Adenylate Kinase 1	Protein Coding	P00568	54	GC09M127866	1.4595
ENO3	Enolase 3	Protein Coding	P13929	54	GC17P004948	1.45872
GARS1	Glycyl-TRNA Synthetase 1	Protein Coding	P41250	54	GC07P030580	1.45872
MYH10	Myosin Heavy Chain 10	Protein Coding	P35580	54	GC17M008474	1.45872
SKI	SKI Proto-Oncogene	Protein Coding	P12755	54	GC01P020526	1.45872
PDYN	Prodynorphin	Protein Coding	P01213	54	GC20M001978	1.44201
TAT	Tyrosine Aminotransferase	Protein Coding	P17735	54	GC16M071565	1.44201
CLCN3	Chloride Voltage-Gated Channel 3	Protein Coding	P51790	54	GC04P169612	1.43931
LAMB3	Laminin Subunit Beta 3	Protein Coding	Q13751	54	GC01M209614	1.43093
MMUT	Methylmalonyl-CoA Mutase	Protein Coding	P22033	54	GC06M049430	1.43093
NECTIN1	Nectin Cell Adhesion Molecule 1	Protein Coding	Q15223	54	GC11M126584	1.41242
KCNH1	Potassium Voltage-Gated Channel Subfamily H Member 1	Protein Coding	O95259	54	GC01M210678	1.41095
PPP2R1B	Protein Phosphatase 2 Scaffold Subunit Abeta	Protein Coding	P30154	54	GC11M126377	1.38684
DSC2	Desmocollin 2	Protein Coding	Q02487	54	GC18M031058	1.38147
LONP1	Lon Peptidase 1, Mitochondrial	Protein Coding	P36776	54	GC19M005691	1.38147
CSPG4	Chondroitin Sulfate Proteoglycan 4	Protein Coding	Q6UVK1	54	GC15M075674	1.36453
GNAO1	G Protein Subunit Alpha O1	Protein Coding	P09471	54	GC16P082407	1.36453
PSPH	Phosphoserine Phosphatase	Protein Coding	P78330	54	GC07M070134	1.36453
DVL3	Dishevelled Segment Polarity Protein 3	Protein Coding	Q92997	54	GC03P184155	1.3587
ADH5	Alcohol Dehydrogenase 5 (Class III), Chi Polypeptide	Protein Coding	P11766	54	GC04M099070	1.35624
YES1	YES Proto-Oncogene 1, Src Family Tyrosine Kinase	Protein Coding	P07947	54	GC18M000721	1.35624
SPTBN1	Spectrin Beta, Non-Erythrocytic 1	Protein Coding	Q01082	54	GC02P054456	1.34782
ANTXR2	ANTXR Cell Adhesion Molecule 2	Protein Coding	P58335	54	GC04M079901	1.33674
CA8	Carbonic Anhydrase 8	Protein Coding	P35219	54	GC08M060187	1.33674
CLPP	Caseinolytic Mitochondrial Matrix Peptidase Proteolytic Subunit	Protein Coding	Q16740	54	GC19P112072	1.33674
FZD5	Frizzled Class Receptor 5	Protein Coding	Q13467	54	GC02M207762	1.33674
GRM2	Glutamate Metabotropic Receptor 2	Protein Coding	Q14416	54	GC03P051707	1.33674
HNMT	Histamine N-Methyltransferase	Protein Coding	P50135	54	GC02P137964	1.33674
TPP1	Tripeptidyl Peptidase 1	Protein Coding	O14773	54	GC11M012130	1.33674
CDK9	Cyclin Dependent Kinase 9	Protein Coding	P50750	54	GC09P141379	1.3263
EPHB3	EPH Receptor B3	Protein Coding	P54753	54	GC03P184561	1.28728
PPP1CC	Protein Phosphatase 1 Catalytic Subunit Gamma	Protein Coding	P36873	54	GC12M110709	1.28728
PRODH	Proline Dehydrogenase 1	Protein Coding	O43272	54	GC22M018912	1.28728
SLC25A1	Solute Carrier Family 25 Member 1	Protein Coding	P53007	54	GC22M020036	1.28728
AKR1C2	Aldo-Keto Reductase Family 1 Member C2	Protein Coding	P52895	54	GC10M004987	1.25364
ALDH3A1	Aldehyde Dehydrogenase 3 Family Member A1	Protein Coding	P30838	54	GC17M019737	1.25364
CDC6	Cell Division Cycle 6	Protein Coding	Q99741	54	GC17P040287	1.25364
FHL1	Four And A Half LIM Domains 1	Protein Coding	Q13642	54	GC0XP136146	1.25364
IMPA1	Inositol Monophosphatase 1	Protein Coding	P29218	54	GC08M081656	1.25364
QDPR	Quinoid Dihydropteridine Reductase	Protein Coding	P09417	54	GC04M017460	1.25364
SOX10	SRY-Box Transcription Factor 10	Protein Coding	P56693	54	GC22M078834	1.25364
ROS1	ROS Proto-Oncogene 1, Receptor Tyrosine Kinase	Protein Coding	P08922	54	GC06M117287	1.2492
SAT1	Spermidine/Spermine N1-Acetyltransferase 1	Protein Coding	P21673	54	GC0XP023784	1.18838
CASP4	Caspase 4	Protein Coding	P49662	54	GC11M104942	1.16314
UBE2L3	Ubiquitin Conjugating Enzyme E2 L3	Protein Coding	P68036	54	GC22P021549	1.16314
CYB5R3	Cytochrome B5 Reductase 3	Protein Coding	P00387	54	GC22M077135	1.1332
NQO2	N-Ribosyldihydronicotinamide:Quinone Dehydrogenase 2	Protein Coding	P16083	54	GC06P006437	1.1332
RIPK2	Receptor Interacting Serine/Threonine Kinase 2	Protein Coding	O43353	54	GC08P089918	1.1332
RPS6KB2	Ribosomal Protein S6 Kinase B2	Protein Coding	Q9UBS0	54	GC11P067428	1.1332
SCN1B	Sodium Voltage-Gated Channel Beta Subunit 1	Protein Coding	Q07699	54	GC19P035030	1.1332
SLC20A2	Solute Carrier Family 20 Member 2	Protein Coding	Q08357	54	GC08M042416	1.1332
CACNA1I	Calcium Voltage-Gated Channel Subunit Alpha1 I	Protein Coding	Q9P0X4	54	GC22P039570	1.09419
EGLN3	Egl-9 Family Hypoxia Inducible Factor 3	Protein Coding	Q9H6Z9	54	GC14M033924	1.09419
MCM3	Minichromosome Maintenance Complex Component 3	Protein Coding	P25205	54	GC06M052264	1.09419
NUP98	Nucleoporin 98 And 96 Precursor	Protein Coding	P52948	54	GC11M003671	1.09419
PANX1	Pannexin 1	Protein Coding	Q96RD7	54	GC11P094128	1.09419
SNTA1	Syntrophin Alpha 1	Protein Coding	Q13424	54	GC20M033407	1.09419
TBL1XR1	TBL1X/Y Related 1	Protein Coding	Q9BZK7	54	GC03M177019	1.09419
IGF2BP2	Insulin Like Growth Factor 2 MRNA Binding Protein 2	Protein Coding	Q9Y6M1	53	GC03M185643	46.3061
MTNR1B	Melatonin Receptor 1B	Protein Coding	P49286	53	GC11P092969	42.2469
TFR2	Transferrin Receptor 2	Protein Coding	Q9UP52	53	GC07M100620	40.4341
MAPK8IP1	Mitogen-Activated Protein Kinase 8 Interacting Protein 1	Protein Coding	Q9UQF2	53	GC11P047713	32.8558
OAS1	2'-5'-Oligoadenylate Synthetase 1	Protein Coding	P00973	53	GC12P113005	27.6874
GAD2	Glutamate Decarboxylase 2	Protein Coding	Q05329	53	GC10P026216	26.6505
PTPRN	Protein Tyrosine Phosphatase Receptor Type N	Protein Coding	Q16849	53	GC02M219289	26.1515
PPARA	Peroxisome Proliferator Activated Receptor Alpha	Protein Coding	Q07869	53	GC22P046150	19.3572
POLR1C	RNA Polymerase I And III Subunit C	Protein Coding	O15160	53	GC06P135045	19.1823
BMP6	Bone Morphogenetic Protein 6	Protein Coding	P22004	53	GC06P007726	18.0413
AIRE	Autoimmune Regulator	Protein Coding	O43918	53	GC21P044285	17.6135
IL18	Interleukin 18	Protein Coding	Q14116	53	GC11M112143	17.1915
SELE	Selectin E	Protein Coding	P16581	53	GC01M169722	16.0318
CXCL8	C-X-C Motif Chemokine Ligand 8	Protein Coding	P10145	53	GC04P073740	15.7761
NPPA	Natriuretic Peptide A	Protein Coding	P01160	53	GC01M014524	15.501
PCBD1	Pterin-4 Alpha-Carbinolamine Dehydratase 1	Protein Coding	P61457	53	GC10M070882	15.3833
PTPRN2	Protein Tyrosine Phosphatase Receptor Type N2	Protein Coding	Q92932	53	GC07M157539	15.1884
CST3	Cystatin C	Protein Coding	P01034	53	GC20M023930	14.8142
NPY	Neuropeptide Y	Protein Coding	P01303	53	GC07P024290	14.3267
CXCL10	C-X-C Motif Chemokine Ligand 10	Protein Coding	P02778	53	GC04M076021	14.2931
PRL	Prolactin	Protein Coding	P01236	53	GC06M022287	14.2319
PNPLA2	Patatin Like Phospholipase Domain Containing 2	Protein Coding	Q96AD5	53	GC11P010627	14.061
IGFBP2	Insulin Like Growth Factor Binding Protein 2	Protein Coding	P18065	53	GC02P216632	13.9185
AHSG	Alpha 2-HS Glycoprotein	Protein Coding	P02765	53	GC03P186658	13.5036
HLA-DPB1	Major Histocompatibility Complex, Class II, DP Beta 1	Protein Coding	P04440	53	GC06P134859	13.3407
MTTP	Microsomal Triglyceride Transfer Protein	Protein Coding	P55157	53	GC04P099563	13.0304
PGF	Placental Growth Factor	Protein Coding	P49763	53	GC14M074941	12.8934
CDKN1C	Cyclin Dependent Kinase Inhibitor 1C	Protein Coding	P49918	53	GC11M011929	12.7326
CTRC	Chymotrypsin C	Protein Coding	Q99895	53	GC01P015438	12.6046
PLTP	Phospholipid Transfer Protein	Protein Coding	P55058	53	GC20M045898	12.494
TAP2	Transporter 2, ATP Binding Cassette Subfamily B Member	Protein Coding	Q03519	53	GC06M032821	12.3016
FOXC2	Forkhead Box C2	Protein Coding	Q99958	53	GC16P094764	12.1466
ANGPTL4	Angiopoietin Like 4	Protein Coding	Q9BY76	53	GC19P008363	12.063
APOA2	Apolipoprotein A2	Protein Coding	P02652	53	GC01M161222	11.8521
ISL1	ISL LIM Homeobox 1	Protein Coding	P61371	53	GC05P051383	11.8344
TG	Thyroglobulin	Protein Coding	P01266	53	GC08P132866	11.6776
GC	GC Vitamin D Binding Protein	Protein Coding	P02774	53	GC04M071741	11.2134
USF1	Upstream Transcription Factor 1	Protein Coding	P22415	53	GC01M161039	10.8553
EXT2	Exostosin Glycosyltransferase 2	Protein Coding	Q93063	53	GC11P044095	10.4161
H6PD	Hexose-6-Phosphate Dehydrogenase/Glucose 1-Dehydrogenase	Protein Coding	O95479	53	GC01P009234	9.9266
NRF1	Nuclear Respiratory Factor 1	Protein Coding	Q16656	53	GC07P129611	9.85264
SHC1	SHC Adaptor Protein 1	Protein Coding	P29353	53	GC01M154962	9.45335
IL13	Interleukin 13	Protein Coding	P35225	53	GC05P132656	8.98363
CISH	Cytokine Inducible SH2 Containing Protein	Protein Coding	Q9NSE2	53	GC03M053819	8.74859
ABCA4	ATP Binding Cassette Subfamily A Member 4	Protein Coding	P78363	53	GC01M093992	8.41925
HLA-C	Major Histocompatibility Complex, Class I, C	Protein Coding	P10321	53	GC06M093737	8.33451
CHGA	Chromogranin A	Protein Coding	P10645	53	GC14P092990	8.28847
SNRPN	Small Nuclear Ribonucleoprotein Polypeptide N	Protein Coding	P63162	53	GC15P024823	8.26187
SOAT1	Sterol O-Acyltransferase 1	Protein Coding	P35610	53	GC01P179294	8.20169
CD163	CD163 Molecule	Protein Coding	Q86VB7	53	GC12M029352	8.13853
CSF1	Colony Stimulating Factor 1	Protein Coding	P09603	53	GC01P109911	8.12735
LGALS3	Galectin 3	Protein Coding	P17931	53	GC14P055124	8.12709
ACSL1	Acyl-CoA Synthetase Long Chain Family Member 1	Protein Coding	P33121	53	GC04M184755	8.07614
ALOX12	Arachidonate 12-Lipoxygenase, 12S Type	Protein Coding	P18054	53	GC17P111131	8.0064
ALOX5AP	Arachidonate 5-Lipoxygenase Activating Protein	Protein Coding	P20292	53	GC13P030713	7.87149
NCOA1	Nuclear Receptor Coactivator 1	Protein Coding	Q15788	53	GC02P024492	7.80148
GPD1	Glycerol-3-Phosphate Dehydrogenase 1	Protein Coding	P21695	53	GC12P060287	7.75198
S100B	S100 Calcium Binding Protein B	Protein Coding	P04271	53	GC21M053599	7.63745
RPE65	Retinoid Isomerohydrolase RPE65	Protein Coding	Q16518	53	GC01M068428	7.47942
STAR	Steroidogenic Acute Regulatory Protein	Protein Coding	P49675	53	GC08M038250	7.47117
EIF2S3	Eukaryotic Translation Initiation Factor 2 Subunit Gamma	Protein Coding	P41091	53	GC0XP024054	7.46606
GOT1	Glutamic-Oxaloacetic Transaminase 1	Protein Coding	P17174	53	GC10M099396	7.41574
GYS2	Glycogen Synthase 2	Protein Coding	P54840	53	GC12M029641	7.37262
MST1	Macrophage Stimulating 1	Protein Coding	P26927	53	GC03M049683	7.31937
CYP2C19	Cytochrome P450 Family 2 Subfamily C Member 19	Protein Coding	P33261	53	GC10P094762	7.28212
PRDM16	PR/SET Domain 16	Protein Coding	Q9HAZ2	53	GC01P020557	7.2282
KCNA3	Potassium Voltage-Gated Channel Subfamily A Member 3	Protein Coding	P22001	53	GC01M110654	7.08681
CX3CR1	C-X3-C Motif Chemokine Receptor 1	Protein Coding	P49238	53	GC03M039279	6.94155
ATXN2	Ataxin 2	Protein Coding	Q99700	53	GC12M111443	6.89938
DLL1	Delta Like Canonical Notch Ligand 1	Protein Coding	O00548	53	GC06M170282	6.83727
AQP3	Aquaporin 3 (Gill Blood Group)	Protein Coding	Q92482	53	GC09M033431	6.83107
CX3CL1	C-X3-C Motif Chemokine Ligand 1	Protein Coding	P78423	53	GC16P057372	6.71101
BTC	Betacellulin	Protein Coding	P35070	53	GC04M074744	6.66239
VTN	Vitronectin	Protein Coding	P04004	53	GC17M076385	6.65294
CCR2	C-C Motif Chemokine Receptor 2	Protein Coding	P41597	53	GC03P057394	6.56802
NSD1	Nuclear Receptor Binding SET Domain Protein 1	Protein Coding	Q96L73	53	GC05P186642	6.42579
OCA2	OCA2 Melanosomal Transmembrane Protein	Protein Coding	Q04671	53	GC15M027754	6.35409
CRYAA	Crystallin Alpha A	Protein Coding	P02489	53	GC21P043169	6.34173
NTF3	Neurotrophin 3	Protein Coding	P20783	53	GC12P038933	6.19346
ROBO1	Roundabout Guidance Receptor 1	Protein Coding	Q9Y6N7	53	GC03M078597	6.15434
HLA-DRA	Major Histocompatibility Complex, Class II, DR Alpha	Protein Coding	P01903	53	GC06P032439	6.06092
PXDN	Peroxidasin	Protein Coding	Q92626	53	GC02M001635	6.06006
CORIN	Corin, Serine Peptidase	Protein Coding	Q9Y5Q5	53	GC04M047596	6.01445
LARS2	Leucyl-TRNA Synthetase 2, Mitochondrial	Protein Coding	Q15031	53	GC03P057374	6.01056
AMH	Anti-Mullerian Hormone	Protein Coding	P03971	53	GC19P111907	5.98352
POLR3A	RNA Polymerase III Subunit A	Protein Coding	O14802	53	GC10M079112	5.95792
PCNT	Pericentrin	Protein Coding	O95613	53	GC21P046324	5.94958
TNFSF10	TNF Superfamily Member 10	Protein Coding	P50591	53	GC03M172505	5.86425
TRPM6	Transient Receptor Potential Cation Channel Subfamily M Member 6	Protein Coding	Q9BX84	53	GC09M074725	5.80062
HPSE	Heparanase	Protein Coding	Q9Y251	53	GC04M083292	5.67237
ICOS	Inducible T Cell Costimulator	Protein Coding	Q9Y6W8	53	GC02P203937	5.64792
RDH12	Retinol Dehydrogenase 12	Protein Coding	Q96NR8	53	GC14P067701	5.61913
SEMA4D	Semaphorin 4D	Protein Coding	Q92854	53	GC09M089360	5.60171
TMPRSS6	Transmembrane Serine Protease 6	Protein Coding	Q8IU80	53	GC22M077092	5.54142
APOH	Apolipoprotein H	Protein Coding	P02749	53	GC17M066212	5.51299
PALB2	Partner And Localizer Of BRCA2	Protein Coding	Q86YC2	53	GC16M023603	5.50075
IL21	Interleukin 21	Protein Coding	Q9HBE4	53	GC04M122612	5.49828
PDE6A	Phosphodiesterase 6A	Protein Coding	P16499	53	GC05M149857	5.47354
EPHX1	Epoxide Hydrolase 1	Protein Coding	P07099	53	GC01P225810	5.45695
ADD1	Adducin 1	Protein Coding	P35611	53	GC04P004070	5.43687
CPT1B	Carnitine Palmitoyltransferase 1B	Protein Coding	Q92523	53	GC22M077256	5.39592
GCLC	Glutamate-Cysteine Ligase Catalytic Subunit	Protein Coding	P48506	53	GC06M053497	5.34208
ACLY	ATP Citrate Lyase	Protein Coding	P53396	53	GC17M041866	5.33292
VIP	Vasoactive Intestinal Peptide	Protein Coding	P01282	53	GC06P152750	5.31066
DNASE1	Deoxyribonuclease 1	Protein Coding	P24855	53	GC16P003611	5.30867
HLA-G	Major Histocompatibility Complex, Class I, G	Protein Coding	P17693	53	GC06P134763	5.29701
APOL1	Apolipoprotein L1	Protein Coding	O14791	53	GC22P036253	5.27779
NSD2	Nuclear Receptor Binding SET Domain Protein 2	Protein Coding	O96028	53	GC04P003990	5.24797
LRAT	Lecithin Retinol Acyltransferase	Protein Coding	O95237	53	GC04P154626	5.21097
KLKB1	Kallikrein B1	Protein Coding	P03952	53	GC04P186348	5.20367
RBBP8	RB Binding Protein 8, Endonuclease	Protein Coding	Q99708	53	GC18P022798	5.18908
BDKRB2	Bradykinin Receptor B2	Protein Coding	P30411	53	GC14P096205	5.17002
S100A9	S100 Calcium Binding Protein A9	Protein Coding	P06702	53	GC01P153357	5.07337
CTNS	Cystinosin, Lysosomal Cystine Transporter	Protein Coding	O60931	53	GC17P003636	5.04043
CXCR3	C-X-C Motif Chemokine Receptor 3	Protein Coding	P49682	53	GC0XM071615	4.97752
PDE11A	Phosphodiesterase 11A	Protein Coding	Q9HCR9	53	GC02M177624	4.91452
DKK1	Dickkopf WNT Signaling Pathway Inhibitor 1	Protein Coding	O94907	53	GC10P052314	4.91183
CKM	Creatine Kinase, M-Type	Protein Coding	P06732	53	GC19M045306	4.90227
ITGA1	Integrin Subunit Alpha 1	Protein Coding	P56199	53	GC05P052788	4.89764
SLIT2	Slit Guidance Ligand 2	Protein Coding	O94813	53	GC04P024736	4.85738
PLAUR	Plasminogen Activator, Urokinase Receptor	Protein Coding	Q03405	53	GC19M043646	4.83227
EIF2AK4	Eukaryotic Translation Initiation Factor 2 Alpha Kinase 4	Protein Coding	Q9P2K8	53	GC15P039934	4.78782
TRPS1	Transcriptional Repressor GATA Binding 1	Protein Coding	Q9UHF7	53	GC08M115408	4.74276
KLF5	KLF Transcription Factor 5	Protein Coding	Q13887	53	GC13P073054	4.68975
HTR2C	5-Hydroxytryptamine Receptor 2C	Protein Coding	P28335	53	GC0XP114584	4.65064
CHIT1	Chitinase 1	Protein Coding	Q13231	53	GC01M203213	4.63984
FOXP1	Forkhead Box P1	Protein Coding	Q9H334	53	GC03M070954	4.63116
RAG1	Recombination Activating 1	Protein Coding	P15918	53	GC11P036554	4.617
EGR1	Early Growth Response 1	Protein Coding	P18146	53	GC05P138465	4.60005
HABP2	Hyaluronan Binding Protein 2	Protein Coding	Q14520	53	GC10P113550	4.5658
LPP	LIM Domain Containing Preferred Translocation Partner In Lipoma	Protein Coding	Q93052	53	GC03P188153	4.56534
IL23R	Interleukin 23 Receptor	Protein Coding	Q5VWK5	53	GC01P067138	4.56206
PON3	Paraoxonase 3	Protein Coding	Q15166	53	GC07M095359	4.53024
STRADA	STE20 Related Adaptor Alpha	Protein Coding	Q7RTN6	53	GC17M078666	4.50936
BSG	Basigin (Ok Blood Group)	Protein Coding	P35613	53	GC19P000571	4.48642
COX5A	Cytochrome C Oxidase Subunit 5A	Protein Coding	P20674	53	GC15M074919	4.46045
SLC22A4	Solute Carrier Family 22 Member 4	Protein Coding	Q9H015	53	GC05P132294	4.42371
LIF	LIF Interleukin 6 Family Cytokine	Protein Coding	P15018	53	GC22M030240	4.34713
TPK1	Thiamin Pyrophosphokinase 1	Protein Coding	Q9H3S4	53	GC07M144451	4.33192
CD86	CD86 Molecule	Protein Coding	P42081	53	GC03P122055	4.33123
ABCB7	ATP Binding Cassette Subfamily B Member 7	Protein Coding	O75027	53	GC0XM075053	4.25883
OPA1	OPA1 Mitochondrial Dynamin Like GTPase	Protein Coding	O60313	53	GC03P193594	4.25309
SERPINB2	Serpin Family B Member 2	Protein Coding	P05120	53	GC18P063871	4.21545
INHBA	Inhibin Subunit Beta A	Protein Coding	P08476	53	GC07M041670	4.16704
FMR1	Fragile X Messenger Ribonucleoprotein 1	Protein Coding	Q06787	53	GC0XP148000	4.13805
ITPR2	Inositol 1,4,5-Trisphosphate Receptor Type 2	Protein Coding	Q14571	53	GC12M029728	4.13399
HTT	Huntingtin	Protein Coding	P42858	53	GC04P003041	4.12886
IL10RA	Interleukin 10 Receptor Subunit Alpha	Protein Coding	Q13651	53	GC11P117993	4.12194
CEBPB	CCAAT Enhancer Binding Protein Beta	Protein Coding	P17676	53	GC20P050190	4.07359
ALPP	Alkaline Phosphatase, Placental	Protein Coding	P05187	53	GC02P232378	4.07247
POMGNT1	Protein O-Linked Mannose N-Acetylglucosaminyltransferase 1 (Beta 1,2-)	Protein Coding	Q8WZA1	53	GC01M046188	4.05806
COASY	Coenzyme A Synthase	Protein Coding	Q13057	53	GC17P042561	4.05713
NAGA	Alpha-N-Acetylgalactosaminidase	Protein Coding	P17050	53	GC22M042058	4.04496
PDE2A	Phosphodiesterase 2A	Protein Coding	O00408	53	GC11M072576	4.03746
CLOCK	Clock Circadian Regulator	Protein Coding	O15516	53	GC04M055427	4.03092
ANG	Angiogenin	Protein Coding	P03950	53	GC14P045735	4.02172
BCL2L11	BCL2 Like 11	Protein Coding	O43521	53	GC02P111119	4.01523
OCRL	OCRL Inositol Polyphosphate-5-Phosphatase	Protein Coding	Q01968	53	GC0XP129539	3.9989
FOXP2	Forkhead Box P2	Protein Coding	O15409	53	GC07P114086	3.99639
MTRR	5-Methyltetrahydrofolate-Homocysteine Methyltransferase Reductase	Protein Coding	Q9UBK8	53	GC05P007851	3.99436
NRIP1	Nuclear Receptor Interacting Protein 1	Protein Coding	P48552	53	GC21M014961	3.98985
C5	Complement C5	Protein Coding	P01031	53	GC09M120933	3.98605
CIITA	Class II Major Histocompatibility Complex Transactivator	Protein Coding	P33076	53	GC16P080655	3.97854
CDH13	Cadherin 13	Protein Coding	P55290	53	GC16P082626	3.95576
ATF3	Activating Transcription Factor 3	Protein Coding	P18847	53	GC01P212565	3.93371
PPP2R2B	Protein Phosphatase 2 Regulatory Subunit Bbeta	Protein Coding	Q00005	53	GC05M146582	3.90683
ADRA2C	Adrenoceptor Alpha 2C	Protein Coding	P18825	53	GC04P003766	3.89893
NDUFV1	NADH:Ubiquinone Oxidoreductase Core Subunit V1	Protein Coding	P49821	53	GC11P089259	3.89623
CFD	Complement Factor D	Protein Coding	P00746	53	GC19P000859	3.89571
SMAD7	SMAD Family Member 7	Protein Coding	O15105	53	GC18M048919	3.89298
SFTPD	Surfactant Protein D	Protein Coding	P35247	53	GC10M079937	3.88932
BPGM	Bisphosphoglycerate Mutase	Protein Coding	P07738	53	GC07P134646	3.86471
SNAI1	Snail Family Transcriptional Repressor 1	Protein Coding	O95863	53	GC20P049982	3.85366
ATP6AP2	ATPase H+ Transporting Accessory Protein 2	Protein Coding	O75787	53	GC0XP040622	3.84386
E2F1	E2F Transcription Factor 1	Protein Coding	Q01094	53	GC20M033675	3.82384
HYOU1	Hypoxia Up-Regulated 1	Protein Coding	Q9Y4L1	53	GC11M126548	3.80808
CADM1	Cell Adhesion Molecule 1	Protein Coding	Q9BY67	53	GC11M115169	3.80318
SLC34A1	Solute Carrier Family 34 Member 1	Protein Coding	Q06495	53	GC05P186655	3.80246
PTGIS	Prostaglandin I2 Synthase	Protein Coding	Q16647	53	GC20M049503	3.77101
SMAD1	SMAD Family Member 1	Protein Coding	Q15797	53	GC04P145481	3.76927
PDGFA	Platelet Derived Growth Factor Subunit A	Protein Coding	P04085	53	GC07M000497	3.7521
OPTN	Optineurin	Protein Coding	Q96CV9	53	GC10P013099	3.72962
TBXT	T-Box Transcription Factor T	Protein Coding	O15178	53	GC06M166158	3.69272
S100A4	S100 Calcium Binding Protein A4	Protein Coding	P26447	53	GC01M153543	3.69118
PSTPIP1	Proline-Serine-Threonine Phosphatase Interacting Protein 1	Protein Coding	O43586	53	GC15P076993	3.67488
KLF6	KLF Transcription Factor 6	Protein Coding	Q99612	53	GC10M003779	3.66033
SSTR3	Somatostatin Receptor 3	Protein Coding	P32745	53	GC22M037204	3.64232
MAOB	Monoamine Oxidase B	Protein Coding	P27338	53	GC0XM043766	3.61389
SARS2	Seryl-TRNA Synthetase 2, Mitochondrial	Protein Coding	Q9NP81	53	GC19M092748	3.60448
CFLAR	CASP8 And FADD Like Apoptosis Regulator	Protein Coding	O15519	53	GC02P201527	3.57685
HBEGF	Heparin Binding EGF Like Growth Factor	Protein Coding	Q99075	53	GC05M140332	3.57685
F2RL1	F2R Like Trypsin Receptor 1	Protein Coding	P55085	53	GC05P076818	3.57268
NAT1	N-Acetyltransferase 1	Protein Coding	P18440	53	GC08P018183	3.57234
ULK1	Unc-51 Like Autophagy Activating Kinase 1	Protein Coding	O75385	53	GC12P131894	3.56986
CACNA1F	Calcium Voltage-Gated Channel Subunit Alpha1 F	Protein Coding	O60840	53	GC0XM049205	3.56122
ERAP1	Endoplasmic Reticulum Aminopeptidase 1	Protein Coding	Q9NZ08	53	GC05M096760	3.55619
PDHX	Pyruvate Dehydrogenase Complex Component X	Protein Coding	O00330	53	GC11P034894	3.55276
BAK1	BCL2 Antagonist/Killer 1	Protein Coding	Q16611	53	GC06M033572	3.54889
MADD	MAP Kinase Activating Death Domain	Protein Coding	Q8WXG6	53	GC11P047771	3.53802
ENPP2	Ectonucleotide Pyrophosphatase/Phosphodiesterase 2	Protein Coding	Q13822	53	GC08M119556	3.50972
EIF2AK1	Eukaryotic Translation Initiation Factor 2 Alpha Kinase 1	Protein Coding	Q9BQI3	53	GC07M006022	3.49908
ACTC1	Actin Alpha Cardiac Muscle 1	Protein Coding	P68032	53	GC15M034790	3.49492
PHKA2	Phosphorylase Kinase Regulatory Subunit Alpha 2	Protein Coding	P46019	53	GC0XM018892	3.49453
CCR7	C-C Motif Chemokine Receptor 7	Protein Coding	P32248	53	GC17M077631	3.49381
CTSG	Cathepsin G	Protein Coding	P08311	53	GC14M024573	3.48057
P2RX4	Purinergic Receptor P2X 4	Protein Coding	Q99571	53	GC12P133261	3.45233
STEAP3	STEAP3 Metalloreductase	Protein Coding	Q658P3	53	GC02P143746	3.42541
MEF2D	Myocyte Enhancer Factor 2D	Protein Coding	Q14814	53	GC01M156463	3.38996
UGT1A9	UDP Glucuronosyltransferase Family 1 Member A9	Protein Coding	O60656	53	GC02P233671	3.38989
[truncated: 2,352 more rows]

## Sheet: Table S10
Table S10. Protein-Coding Gene Targets Associated with Hypertension Filtered from the GeneCards Database (GIFtS Score ≥ 50).
Gene Symbol	Description	Category	Uniprot ID	Gifts	GeneCards ID	Relevance score
MTOR	Mechanistic Target Of Rapamycin Kinase	Protein Coding	P42345	64	GC01M011106	9.00444
FGFR2	Fibroblast Growth Factor Receptor 2	Protein Coding	P21802	64	GC10M121478	5.15094
RET	Ret Proto-Oncogene	Protein Coding	P07949	63	GC10P044403	13.5773
EGFR	Epidermal Growth Factor Receptor	Protein Coding	P00533	63	GC07P055019	9.27747
FGFR1	Fibroblast Growth Factor Receptor 1	Protein Coding	P11362	63	GC08M038400	7.02219
IGF1R	Insulin Like Growth Factor 1 Receptor	Protein Coding	P08069	63	GC15P098648	5.7428
RAF1	Raf-1 Proto-Oncogene, Serine/Threonine Kinase	Protein Coding	P04049	63	GC03M012583	4.91379
CHEK2	Checkpoint Kinase 2	Protein Coding	O96017	63	GC22M028687	4.86637
FGFR3	Fibroblast Growth Factor Receptor 3	Protein Coding	P22607	63	GC04P003985	4.23074
MET	MET Proto-Oncogene, Receptor Tyrosine Kinase	Protein Coding	P08581	63	GC07P116672	3.62616
ERBB2	Erb-B2 Receptor Tyrosine Kinase 2	Protein Coding	P04626	63	GC17P039687	3.29395
MAP2K1	Mitogen-Activated Protein Kinase Kinase 1	Protein Coding	Q02750	63	GC15P066386	3.26041
ERBB3	Erb-B2 Receptor Tyrosine Kinase 3	Protein Coding	P21860	63	GC12P060597	3.24323
AKT3	AKT Serine/Threonine Kinase 3	Protein Coding	Q9Y243	63	GC01M243488	2.41207
MAP2K2	Mitogen-Activated Protein Kinase Kinase 2	Protein Coding	P36507	63	GC19M004090	1.85616
ERBB4	Erb-B2 Receptor Tyrosine Kinase 4	Protein Coding	Q15303	63	GC02M211375	1.10548
INSR	Insulin Receptor	Protein Coding	P06213	62	GC19M007112	14.4633
JAK2	Janus Kinase 2	Protein Coding	O60674	62	GC09P004985	13.8969
MMP9	Matrix Metallopeptidase 9	Protein Coding	P14780	62	GC20P046008	12.7836
TP53	Tumor Protein P53	Protein Coding	P04637	62	GC17M007661	11.9219
KDR	Kinase Insert Domain Receptor	Protein Coding	P35968	62	GC04M055078	10.4276
AKT1	AKT Serine/Threonine Kinase 1	Protein Coding	P31749	62	GC14M104769	9.95646
MDM2	MDM2 Proto-Oncogene	Protein Coding	Q00987	62	GC12P068808	9.03303
TGFBR1	Transforming Growth Factor Beta Receptor 1	Protein Coding	P36897	62	GC09P100712	8.99892
CTNNB1	Catenin Beta 1	Protein Coding	P35222	62	GC03P041194	8.93264
STAT3	Signal Transducer And Activator Of Transcription 3	Protein Coding	P40763	62	GC17M042313	8.8671
ESR1	Estrogen Receptor 1	Protein Coding	P03372	62	GC06P151656	8.79927
BRAF	B-Raf Proto-Oncogene, Serine/Threonine Kinase	Protein Coding	P15056	62	GC07M140773	7.52224
KIT	KIT Proto-Oncogene, Receptor Tyrosine Kinase	Protein Coding	P10721	62	GC04P054657	6.69419
PTPN11	Protein Tyrosine Phosphatase Non-Receptor Type 11	Protein Coding	Q06124	62	GC12P112418	6.6642
PDGFRA	Platelet Derived Growth Factor Receptor Alpha	Protein Coding	P16234	62	GC04P054229	5.95438
PDGFRB	Platelet Derived Growth Factor Receptor Beta	Protein Coding	P09619	62	GC05M150113	5.18403
AKT2	AKT Serine/Threonine Kinase 2	Protein Coding	P31751	62	GC19M040230	4.84395
CCND1	Cyclin D1	Protein Coding	P24385	62	GC11P069641	4.60781
SLC2A1	Solute Carrier Family 2 Member 1	Protein Coding	P11166	62	GC01M042925	3.4676
CREBBP	CREB Binding Protein	Protein Coding	Q92793	62	GC16M020489	3.06126
NTRK2	Neurotrophic Receptor Tyrosine Kinase 2	Protein Coding	Q16620	62	GC09P084668	3.03633
CDK4	Cyclin Dependent Kinase 4	Protein Coding	P11802	62	GC12M059354	2.95882
JAK1	Janus Kinase 1	Protein Coding	P23458	62	GC01M064833	2.79294
ATR	ATR Serine/Threonine Kinase	Protein Coding	Q13535	62	GC03M142449	2.78557
IKBKB	Inhibitor Of Nuclear Factor Kappa B Kinase Subunit Beta	Protein Coding	O14920	62	GC08P042271	2.67967
HDAC6	Histone Deacetylase 6	Protein Coding	Q9UBN7	62	GC0XP048801	2.43454
BTK	Bruton Tyrosine Kinase	Protein Coding	Q06187	62	GC0XM101349	2.34273
EPHB4	EPH Receptor B4	Protein Coding	P54760	62	GC07M105312	1.96482
ADAM10	ADAM Metallopeptidase Domain 10	Protein Coding	O14672	62	GC15M058588	1.8312
CDK5	Cyclin Dependent Kinase 5	Protein Coding	Q00535	62	GC07M151053	1.83012
PPARG	Peroxisome Proliferator Activated Receptor Gamma	Protein Coding	P37231	61	GC03P012287	27.0674
TGFB1	Transforming Growth Factor Beta 1	Protein Coding	P01137	61	GC19M041301	19.8653
TNF	Tumor Necrosis Factor	Protein Coding	P01375	61	GC06P134820	19.3918
SMAD4	SMAD Family Member 4	Protein Coding	Q13485	61	GC18P051028	16.9303
HMOX1	Heme Oxygenase 1	Protein Coding	P09601	61	GC22P035380	15.9672
NOTCH1	Notch Receptor 1	Protein Coding	P46531	61	GC09M138715	14.288
SOD1	Superoxide Dismutase 1	Protein Coding	P00441	61	GC21P031659	13.96
MMP2	Matrix Metallopeptidase 2	Protein Coding	P08253	61	GC16P082389	12.547
SMAD3	SMAD Family Member 3	Protein Coding	P84022	61	GC15P067063	10.2478
TGFBR2	Transforming Growth Factor Beta Receptor 2	Protein Coding	P37173	61	GC03P030623	9.06093
MAPK1	Mitogen-Activated Protein Kinase 1	Protein Coding	P28482	61	GC22M021759	8.57461
CFTR	CF Transmembrane Conductance Regulator	Protein Coding	P13569	61	GC07P117287	8.50363
MPO	Myeloperoxidase	Protein Coding	P05164	61	GC17M058269	7.72901
PTEN	Phosphatase And Tensin Homolog	Protein Coding	P60484	61	GC10P109367	7.54854
PRKACA	Protein Kinase CAMP-Activated Catalytic Subunit Alpha	Protein Coding	P17612	61	GC19M092217	7.23492
NFKB1	Nuclear Factor Kappa B Subunit 1	Protein Coding	P19838	61	GC04P102501	7.11533
STAT1	Signal Transducer And Activator Of Transcription 1	Protein Coding	P42224	61	GC02M190908	6.48445
ATM	ATM Serine/Threonine Kinase	Protein Coding	Q13315	61	GC11P108223	6.25279
PIK3CA	Phosphatidylinositol-4,5-Bisphosphate 3-Kinase Catalytic Subunit Alpha	Protein Coding	P42336	61	GC03P179148	5.99767
KRAS	KRAS Proto-Oncogene, GTPase	Protein Coding	P01116	61	GC12M029682	5.8202
TLR2	Toll Like Receptor 2	Protein Coding	O60603	61	GC04P153684	5.57208
ITGB3	Integrin Subunit Beta 3	Protein Coding	P05106	61	GC17P112532	5.4815
NTRK3	Neurotrophic Receptor Tyrosine Kinase 3	Protein Coding	Q16288	61	GC15M087859	4.24502
CTSD	Cathepsin D	Protein Coding	P07339	61	GC11M001752	4.14224
DNMT1	DNA Methyltransferase 1	Protein Coding	P26358	61	GC19M010133	4.00306
CXCR4	C-X-C Motif Chemokine Receptor 4	Protein Coding	P61073	61	GC02M136114	3.95953
MYC	MYC Proto-Oncogene, BHLH Transcription Factor	Protein Coding	P01106	61	GC08P127735	3.66951
FLT4	Fms Related Receptor Tyrosine Kinase 4	Protein Coding	P35916	61	GC05M182574	3.55393
HRAS	HRas Proto-Oncogene, GTPase	Protein Coding	P01112	61	GC11M011817	3.32264
ABL1	ABL Proto-Oncogene 1, Non-Receptor Tyrosine Kinase	Protein Coding	P00519	61	GC09P130713	3.1511
EZH2	Enhancer Of Zeste 2 Polycomb Repressive Complex 2 Subunit	Protein Coding	Q15910	61	GC07M148807	3.14309
EP300	E1A Binding Protein P300	Protein Coding	Q09472	61	GC22P070686	2.85173
HDAC2	Histone Deacetylase 2	Protein Coding	Q92769	61	GC06M113933	2.82134
PTPRC	Protein Tyrosine Phosphatase Receptor Type C	Protein Coding	P08575	61	GC01P198607	2.72975
IDH1	Isocitrate Dehydrogenase (NADP(+)) 1	Protein Coding	O75874	61	GC02M208236	2.61589
PIK3CD	Phosphatidylinositol-4,5-Bisphosphate 3-Kinase Catalytic Subunit Delta	Protein Coding	O00329	61	GC01P039534	2.48089
PSEN1	Presenilin 1	Protein Coding	P49768	61	GC14P073136	2.44164
FLT3	Fms Related Receptor Tyrosine Kinase 3	Protein Coding	P36888	61	GC13M028003	2.4176
TYK2	Tyrosine Kinase 2	Protein Coding	P29597	61	GC19M010350	2.28566
CASP8	Caspase 8	Protein Coding	Q14790	61	GC02P201233	2.12369
CSF1R	Colony Stimulating Factor 1 Receptor	Protein Coding	P07333	61	GC05M150053	1.95874
UCHL1	Ubiquitin C-Terminal Hydrolase L1	Protein Coding	P09936	61	GC04P041256	1.8312
GRIN2B	Glutamate Ionotropic Receptor NMDA Type Subunit 2B	Protein Coding	Q13224	61	GC12M013437	1.70883
HDAC4	Histone Deacetylase 4	Protein Coding	P56524	61	GC02M239048	1.47436
CAMK2A	Calcium/Calmodulin Dependent Protein Kinase II Alpha	Protein Coding	Q9UQM7	61	GC05M150219	1.32519
RPS6KA3	Ribosomal Protein S6 Kinase A3	Protein Coding	P51812	61	GC0XM020149	1.30001
AGTR1	Angiotensin II Receptor Type 1	Protein Coding	P30556	60	GC03P148697	57.4922
ACE	Angiotensin I Converting Enzyme	Protein Coding	P12821	60	GC17P063477	49.3705
BMPR1A	Bone Morphogenetic Protein Receptor Type 1A	Protein Coding	P36894	60	GC10P109306	24.3636
IL6	Interleukin 6	Protein Coding	P05231	60	GC07P022725	21.2647
COMT	Catechol-O-Methyltransferase	Protein Coding	P21964	60	GC22P019941	14.7698
CBS	Cystathionine Beta-Synthase	Protein Coding	P35520	60	GC21M043053	13.625
NOTCH3	Notch Receptor 3	Protein Coding	Q9UM47	60	GC19M015159	13.4484
PRKAR1A	Protein Kinase CAMP-Dependent Type I Regulatory Subunit Alpha	Protein Coding	P10644	60	GC17P112990	10.7639
LDLR	Low Density Lipoprotein Receptor	Protein Coding	P01130	60	GC19P112317	10.0846
TLR4	Toll Like Receptor 4	Protein Coding	O00206	60	GC09P117704	9.78511
TERT	Telomerase Reverse Transcriptase	Protein Coding	O14746	60	GC05M001253	9.57699
DBH	Dopamine Beta-Hydroxylase	Protein Coding	P09172	60	GC09P133636	9.45868
SRC	SRC Proto-Oncogene, Non-Receptor Tyrosine Kinase	Protein Coding	P12931	60	GC20P037344	9.29233
TSC2	TSC Complex Subunit 2	Protein Coding	P49815	60	GC16P080239	8.51012
CDKN2A	Cyclin Dependent Kinase Inhibitor 2A	Protein Coding	Q8N726	60	GC09M021967	8.48399
SMAD2	SMAD Family Member 2	Protein Coding	Q15796	60	GC18M047809	8.42622
HGF	Hepatocyte Growth Factor	Protein Coding	P14210	60	GC07M081699	8.34502
CAT	Catalase	Protein Coding	P04040	60	GC11P034460	8.06889
CASR	Calcium Sensing Receptor	Protein Coding	P41180	60	GC03P122183	7.9182
EGF	Epidermal Growth Factor	Protein Coding	P01133	60	GC04P109912	7.87843
TEK	TEK Receptor Tyrosine Kinase	Protein Coding	Q02763	60	GC09P027109	7.8519
ELANE	Elastase, Neutrophil Expressed	Protein Coding	P08246	60	GC19P111819	7.50459
CALR	Calreticulin	Protein Coding	P27797	60	GC19P012938	7.33156
TGFB2	Transforming Growth Factor Beta 2	Protein Coding	P61812	60	GC01P218345	7.06955
DNMT3A	DNA Methyltransferase 3 Alpha	Protein Coding	Q9Y6K1	60	GC02M025228	6.52688
AR	Androgen Receptor	Protein Coding	P10275	60	GC0XP067544	6.29666
MYLK	Myosin Light Chain Kinase	Protein Coding	Q15746	60	GC03M123610	6.21941
HSP90AA1	Heat Shock Protein 90 Alpha Family Class A Member 1	Protein Coding	P07900	60	GC14M102080	6.14331
ACVR1	Activin A Receptor Type 1	Protein Coding	Q04771	60	GC02M157736	5.69473
NFE2L2	NFE2 Like BZIP Transcription Factor 2	Protein Coding	Q16236	60	GC02M177227	5.30419
ABCB1	ATP Binding Cassette Subfamily B Member 1	Protein Coding	P08183	60	GC07M087504	5.21384
PLAU	Plasminogen Activator, Urokinase	Protein Coding	P00749	60	GC10P073909	4.79093
ADA	Adenosine Deaminase	Protein Coding	P00813	60	GC20M044620	4.62459
SMARCA4	SWI/SNF Related, Matrix Associated, Actin Dependent Regulator Of Chromatin, Subfamily A, Member 4	Protein Coding	P51532	60	GC19P112312	4.50015
IFNGR1	Interferon Gamma Receptor 1	Protein Coding	P15260	60	GC06M137197	4.3697
MAPK14	Mitogen-Activated Protein Kinase 14	Protein Coding	Q16539	60	GC06P134977	3.95484
ATP2A2	ATPase Sarcoplasmic/Endoplasmic Reticulum Ca2+ Transporting 2	Protein Coding	P16615	60	GC12P110280	3.8941
BAX	BCL2 Associated X, Apoptosis Regulator	Protein Coding	Q07812	60	GC19P048954	3.824
PDGFB	Platelet Derived Growth Factor Subunit B	Protein Coding	P01127	60	GC22M077951	3.70472
NT5E	5'-Nucleotidase Ecto	Protein Coding	P21589	60	GC06P085449	3.70053
PIK3R1	Phosphoinositide-3-Kinase Regulatory Subunit 1	Protein Coding	P27986	60	GC05P068215	3.66555
VIM	Vimentin	Protein Coding	P08670	60	GC10P017227	3.63719
TLR3	Toll Like Receptor 3	Protein Coding	O15455	60	GC04P186059	3.63339
NGF	Nerve Growth Factor	Protein Coding	P01138	60	GC01M115285	3.41584
FOXO1	Forkhead Box O1	Protein Coding	Q12778	60	GC13M040555	3.33245
HSPB1	Heat Shock Protein Family B (Small) Member 1	Protein Coding	P04792	60	GC07P076302	3.13218
PPP3CA	Protein Phosphatase 3 Catalytic Subunit Alpha	Protein Coding	Q08209	60	GC04M101024	3.11394
RELA	RELA Proto-Oncogene, NF-KB Subunit	Protein Coding	Q04206	60	GC11M065653	3.03489
FGFR4	Fibroblast Growth Factor Receptor 4	Protein Coding	P22455	60	GC05P177086	2.98543
PTCH1	Patched 1	Protein Coding	Q13635	60	GC09M095442	2.94252
CTSB	Cathepsin B	Protein Coding	P07858	60	GC08M011842	2.91306
PLK1	Polo Like Kinase 1	Protein Coding	P53350	60	GC16P081177	2.85175
BCR	BCR Activator Of RhoGEF And GTPase	Protein Coding	P11274	60	GC22P023179	2.8049
SOS1	SOS Ras/Rac Guanine Nucleotide Exchange Factor 1	Protein Coding	Q07889	60	GC02M039266	2.78726
WNT5A	Wnt Family Member 5A	Protein Coding	P41221	60	GC03M055465	2.76812
GRIN2A	Glutamate Ionotropic Receptor NMDA Type Subunit 2A	Protein Coding	Q12879	60	GC16M009753	2.70811
ITGA2B	Integrin Subunit Alpha 2b	Protein Coding	P08514	60	GC17M077853	2.68544
XIAP	X-Linked Inhibitor Of Apoptosis	Protein Coding	P98170	60	GC0XP123859	2.58478
SNCA	Synuclein Alpha	Protein Coding	P37840	60	GC04M089724	2.56585
SMO	Smoothened, Frizzled Class Receptor	Protein Coding	Q99835	60	GC07P136199	2.43653
IDH2	Isocitrate Dehydrogenase (NADP(+)) 2	Protein Coding	P48735	60	GC15M090083	2.39169
DNMT3B	DNA Methyltransferase 3 Beta	Protein Coding	Q9UBC3	60	GC20P032762	2.39085
CDH2	Cadherin 2	Protein Coding	P19022	60	GC18M034101	2.34911
PRKCD	Protein Kinase C Delta	Protein Coding	Q05655	60	GC03P053156	2.2659
CDK2	Cyclin Dependent Kinase 2	Protein Coding	P24941	60	GC12P055966	2.23763
LCK	LCK Proto-Oncogene, Src Family Tyrosine Kinase	Protein Coding	P06239	60	GC01P032251	2.15639
CDK6	Cyclin Dependent Kinase 6	Protein Coding	Q00534	60	GC07M092604	2.1127
AURKB	Aurora Kinase B	Protein Coding	Q96GD4	60	GC17M074906	2.06567
AXL	AXL Receptor Tyrosine Kinase	Protein Coding	P30530	60	GC19P041219	2.02886
CD19	CD19 Molecule	Protein Coding	P15391	60	GC16P081418	1.92853
NFKB2	Nuclear Factor Kappa B Subunit 2	Protein Coding	Q00653	60	GC10P102394	1.86473
EPHB2	EPH Receptor B2	Protein Coding	P29323	60	GC01P022710	1.84352
PROC	Protein C, Inactivator Of Coagulation Factors Va And VIIIa	Protein Coding	P04070	60	GC02P127418	1.53785
PLCG2	Phospholipase C Gamma 2	Protein Coding	P16885	60	GC16P081779	1.43067
AURKA	Aurora Kinase A	Protein Coding	O14965	60	GC20M056370	1.32519
CHEK1	Checkpoint Kinase 1	Protein Coding	O14757	60	GC11P125625	1.32519
GRIA2	Glutamate Ionotropic Receptor AMPA Type Subunit 2	Protein Coding	P42262	60	GC04P157204	1.32519
DPYD	Dihydropyrimidine Dehydrogenase	Protein Coding	Q12882	60	GC01M097015	1.14918
PAK1	P21 (RAC1) Activated Kinase 1	Protein Coding	Q13153	60	GC11M125835	1.10548
BMPR2	Bone Morphogenetic Protein Receptor Type 2	Protein Coding	Q13873	59	GC02P202376	118.837
NOS3	Nitric Oxide Synthase 3	Protein Coding	P29474	59	GC07P158097	54.1808
ACVRL1	Activin A Receptor Like Type 1	Protein Coding	P37023	59	GC12P051906	45.7019
FLT1	Fms Related Receptor Tyrosine Kinase 1	Protein Coding	P17948	59	GC13M028300	25.8497
SERPINE1	Serpin Family E Member 1	Protein Coding	P05121	59	GC07P101127	19.4792
APOE	Apolipoprotein E	Protein Coding	P02649	59	GC19P113251	18.4631
GNAS	GNAS Complex Locus	Protein Coding	P84996	59	GC20P058839	17.3172
APOA1	Apolipoprotein A1	Protein Coding	P02647	59	GC11M116835	17.2015
FN1	Fibronectin 1	Protein Coding	P02751	59	GC02M215360	14.9186
F2	Coagulation Factor II, Thrombin	Protein Coding	P00734	59	GC11P047736	14.8034
LPL	Lipoprotein Lipase	Protein Coding	P06858	59	GC08P019901	13.8483
ICAM1	Intercellular Adhesion Molecule 1	Protein Coding	P05362	59	GC19P112296	12.3516
EDNRB	Endothelin Receptor Type B	Protein Coding	P24530	59	GC13M077895	12.1074
B2M	Beta-2-Microglobulin	Protein Coding	P61769	59	GC15P044711	11.9251
LEPR	Leptin Receptor	Protein Coding	P48357	59	GC01P065438	11.6638
TH	Tyrosine Hydroxylase	Protein Coding	P07101	59	GC11M002163	10.5793
MME	Membrane Metalloendopeptidase	Protein Coding	P08473	59	GC03P155024	10.5751
IFNG	Interferon Gamma	Protein Coding	P01579	59	GC12M068154	10.5627
ALDH2	Aldehyde Dehydrogenase 2 Family Member	Protein Coding	P05091	59	GC12P111766	10.288
CD36	CD36 Molecule (CD36 Blood Group)	Protein Coding	P16671	59	GC07P080369	10.2065
SERPINC1	Serpin Family C Member 1	Protein Coding	P01008	59	GC01M174949	9.94217
HSD11B1	Hydroxysteroid 11-Beta Dehydrogenase 1	Protein Coding	P28845	59	GC01P209686	9.30185
MMP1	Matrix Metallopeptidase 1	Protein Coding	P03956	59	GC11M126178	9.07953
EPAS1	Endothelial PAS Domain Protein 1	Protein Coding	Q99814	59	GC02P046293	9.03638
RHOA	Ras Homolog Family Member A	Protein Coding	P61586	59	GC03M049359	8.95185
PRKG1	Protein Kinase CGMP-Dependent 1	Protein Coding	Q13976	59	GC10P050991	8.94016
PLA2G7	Phospholipase A2 Group VII	Protein Coding	Q13093	59	GC06M046704	8.45205
JAG1	Jagged Canonical Notch Ligand 1	Protein Coding	P78504	59	GC20M010637	8.04054
TBXA2R	Thromboxane A2 Receptor	Protein Coding	P21731	59	GC19M003594	7.15439
CA2	Carbonic Anhydrase 2	Protein Coding	P00918	59	GC08P085463	7.07498
GSR	Glutathione-Disulfide Reductase	Protein Coding	P00390	59	GC08M030678	6.89315
DDC	Dopa Decarboxylase	Protein Coding	P20711	59	GC07M050458	6.67588
MMP3	Matrix Metallopeptidase 3	Protein Coding	P08254	59	GC11M102835	6.52993
CDC42	Cell Division Cycle 42	Protein Coding	P60953	59	GC01P022052	6.02925
GAA	Alpha Glucosidase	Protein Coding	P10253	59	GC17P080101	5.90262
FOS	Fos Proto-Oncogene, AP-1 Transcription Factor Subunit	Protein Coding	P01100	59	GC14P075278	5.6947
PCSK9	Proprotein Convertase Subtilisin/Kexin Type 9	Protein Coding	Q8NBP7	59	GC01P055039	5.65893
TF	Transferrin	Protein Coding	P02787	59	GC03P139072	5.65433
IL6ST	Interleukin 6 Cytokine Family Signal Transducer	Protein Coding	P40189	59	GC05M055935	5.53688
DSP	Desmoplakin	Protein Coding	P15924	59	GC06P007541	5.48034
NRAS	NRAS Proto-Oncogene, GTPase	Protein Coding	P01111	59	GC01M114704	5.43273
NOTCH2	Notch Receptor 2	Protein Coding	Q04721	59	GC01M119911	5.41022
ITGB2	Integrin Subunit Beta 2	Protein Coding	P05107	59	GC21M044885	5.38251
CD40LG	CD40 Ligand	Protein Coding	P29965	59	GC0XP136649	5.31489
SCN5A	Sodium Voltage-Gated Channel Alpha Subunit 5	Protein Coding	Q14524	59	GC03M038707	5.24693
SLC12A2	Solute Carrier Family 12 Member 2	Protein Coding	P55011	59	GC05P128083	5.19552
G6PD	Glucose-6-Phosphate Dehydrogenase	Protein Coding	P11413	59	GC0XM154598	5.11314
BCL2	BCL2 Apoptosis Regulator	Protein Coding	P10415	59	GC18M063123	5.10725
IL1RN	Interleukin 1 Receptor Antagonist	Protein Coding	P18510	59	GC02P143688	5.0549
GSTP1	Glutathione S-Transferase Pi 1	Protein Coding	P09211	59	GC11P067583	4.81389
APP	Amyloid Beta Precursor Protein	Protein Coding	P05067	59	GC21M025880	4.62614
PCSK1	Proprotein Convertase Subtilisin/Kexin Type 1	Protein Coding	P29120	59	GC05M096391	4.49919
CD4	CD4 Molecule	Protein Coding	P01730	59	GC12P006786	4.35392
MMP14	Matrix Metallopeptidase 14	Protein Coding	P50281	59	GC14P045941	4.32001
CD40	CD40 Molecule	Protein Coding	P25942	59	GC20P046118	4.22873
ALK	ALK Receptor Tyrosine Kinase	Protein Coding	Q9UM73	59	GC02M029190	4.2241
ALPL	Alkaline Phosphatase, Biomineralization Associated	Protein Coding	P05186	59	GC01P021508	4.20864
PGR	Progesterone Receptor	Protein Coding	P06401	59	GC11M126145	4.20626
PTH1R	Parathyroid Hormone 1 Receptor	Protein Coding	Q03431	59	GC03P046877	4.09232
KCNH2	Potassium Voltage-Gated Channel Subfamily H Member 2	Protein Coding	Q12809	59	GC07M150944	4.09105
GJA1	Gap Junction Protein Alpha 1	Protein Coding	P17302	59	GC06P136245	3.98778
CPT2	Carnitine Palmitoyltransferase 2	Protein Coding	P23786	59	GC01P053196	3.96599
CBL	Cbl Proto-Oncogene	Protein Coding	P22681	59	GC11P119206	3.83646
TOP2A	DNA Topoisomerase II Alpha	Protein Coding	P11388	59	GC17M040388	3.83496
FAS	Fas Cell Surface Death Receptor	Protein Coding	P25445	59	GC10P109381	3.79565
RPS6KB1	Ribosomal Protein S6 Kinase B1	Protein Coding	P23443	59	GC17P059893	3.77828
RARA	Retinoic Acid Receptor Alpha	Protein Coding	P10276	59	GC17P040309	3.76977
CHUK	Component Of Inhibitor Of Nuclear Factor Kappa B Kinase Complex	Protein Coding	O15111	59	GC10M100415	3.76621
GDNF	Glial Cell Derived Neurotrophic Factor	Protein Coding	P39905	59	GC05M037812	3.68425
GAPDH	Glyceraldehyde-3-Phosphate Dehydrogenase	Protein Coding	P04406	59	GC12P038965	3.65602
TNFRSF1A	TNF Receptor Superfamily Member 1A	Protein Coding	P19438	59	GC12M006328	3.643
RUNX1	RUNX Family Transcription Factor 1	Protein Coding	Q01196	59	GC21M034787	3.59419
ABCG2	ATP Binding Cassette Subfamily G Member 2 (JR Blood Group)	Protein Coding	Q9UNQ0	59	GC04M088090	3.56415
CREB1	CAMP Responsive Element Binding Protein 1	Protein Coding	P16220	59	GC02P207529	3.54018
BRCA1	BRCA1 DNA Repair Associated	Protein Coding	P38398	59	GC17M043044	3.52922
IL2RA	Interleukin 2 Receptor Subunit Alpha	Protein Coding	P01589	59	GC10M006010	3.52395
PARP1	Poly(ADP-Ribose) Polymerase 1	Protein Coding	P09874	59	GC01M226360	3.38683
IL6R	Interleukin 6 Receptor	Protein Coding	P08887	59	GC01P154405	3.37004
SCD	Stearoyl-CoA Desaturase	Protein Coding	O00767	59	GC10P100347	3.31801
NPC1	NPC Intracellular Cholesterol Transporter 1	Protein Coding	O15118	59	GC18M023506	3.31778
SLC6A3	Solute Carrier Family 6 Member 3	Protein Coding	Q01959	59	GC05M001392	3.25964
IL2RB	Interleukin 2 Receptor Subunit Beta	Protein Coding	P14784	59	GC22M077093	3.25932
PCNA	Proliferating Cell Nuclear Antigen	Protein Coding	P12004	59	GC20M005114	3.2267
F10	Coagulation Factor X	Protein Coding	P00742	59	GC13P113122	3.20972
PRKCA	Protein Kinase C Alpha	Protein Coding	P17252	59	GC17P066302	3.19582
CXCR2	C-X-C Motif Chemokine Receptor 2	Protein Coding	P25025	59	GC02P218125	3.18922
BCHE	Butyrylcholinesterase	Protein Coding	P06276	59	GC03M165772	3.09063
SHH	Sonic Hedgehog Signaling Molecule	Protein Coding	Q15465	59	GC07M155799	3.07238
TFRC	Transferrin Receptor	Protein Coding	P02786	59	GC03M196303	3.02645
PSMB8	Proteasome 20S Subunit Beta 8	Protein Coding	P28062	59	GC06M032840	2.96532
STK11	Serine/Threonine Kinase 11	Protein Coding	Q15831	59	GC19P001177	2.93346
HDAC1	Histone Deacetylase 1	Protein Coding	Q13547	59	GC01P032292	2.89829
DYRK1A	Dual Specificity Tyrosine Phosphorylation Regulated Kinase 1A	Protein Coding	Q13627	59	GC21P037365	2.82246
LDHA	Lactate Dehydrogenase A	Protein Coding	P00338	59	GC11P018394	2.76356
ADAM17	ADAM Metallopeptidase Domain 17	Protein Coding	P78536	59	GC02M009488	2.74004
STAT6	Signal Transducer And Activator Of Transcription 6	Protein Coding	P42226	59	GC12M057095	2.61155
GLUD1	Glutamate Dehydrogenase 1	Protein Coding	P00367	59	GC10M087050	2.50607
GSK3B	Glycogen Synthase Kinase 3 Beta	Protein Coding	P49841	59	GC03M119821	2.49129
GAD1	Glutamate Decarboxylase 1	Protein Coding	Q99259	59	GC02P170813	2.40917
PRKDC	Protein Kinase, DNA-Activated, Catalytic Subunit	Protein Coding	P78527	59	GC08M047773	2.39588
NPM1	Nucleophosmin 1	Protein Coding	P06748	59	GC05P171387	2.29108
DDR2	Discoidin Domain Receptor Tyrosine Kinase 2	Protein Coding	Q16832	59	GC01P164939	2.22291
NFKBIA	NFKB Inhibitor Alpha	Protein Coding	P25963	59	GC14M035401	2.14306
RAD51	RAD51 Recombinase	Protein Coding	Q06609	59	GC15P040694	2.12967
JAK3	Janus Kinase 3	Protein Coding	P52333	59	GC19M017824	2.11078
UGT1A1	UDP Glucuronosyltransferase Family 1 Member A1	Protein Coding	P22309	59	GC02P233760	2.10579
AIFM1	Apoptosis Inducing Factor Mitochondria Associated 1	Protein Coding	O95831	59	GC0XM130129	1.91789
CAPN1	Calpain 1	Protein Coding	P07384	59	GC11P089060	1.89299
CSNK2A1	Casein Kinase 2 Alpha 1	Protein Coding	P68400	59	GC20M000472	1.8312
MAP3K7	Mitogen-Activated Protein Kinase Kinase Kinase 7	Protein Coding	O43318	59	GC06M090513	1.8312
FANCA	FA Complementation Group A	Protein Coding	O15360	59	GC16M090078	1.82692
MAPT	Microtubule Associated Protein Tau	Protein Coding	P10636	59	GC17P045894	1.82162
PHGDH	Phosphoglycerate Dehydrogenase	Protein Coding	O43175	59	GC01P119660	1.78751
MMP13	Matrix Metallopeptidase 13	Protein Coding	P45452	59	GC11M102942	1.78604
SLC1A2	Solute Carrier Family 1 Member 2	Protein Coding	P43004	59	GC11M035267	1.71826
SYK	Spleen Associated Tyrosine Kinase	Protein Coding	P43405	59	GC09P099958	1.50789
GRIN1	Glutamate Ionotropic Receptor NMDA Type Subunit 1	Protein Coding	Q05586	59	GC09P137138	1.49262
EIF2AK2	Eukaryotic Translation Initiation Factor 2 Alpha Kinase 2	Protein Coding	P19525	59	GC02M037099	1.48178
EIF4E	Eukaryotic Translation Initiation Factor 4E	Protein Coding	P06730	59	GC04M098879	1.45988
RAC2	Rac Family Small GTPase 2	Protein Coding	P15153	59	GC22M077096	1.45988
MERTK	MER Proto-Oncogene, Tyrosine Kinase	Protein Coding	Q12866	59	GC02P111898	1.4494
TNFRSF10B	TNF Receptor Superfamily Member 10b	Protein Coding	O14763	59	GC08M023020	1.43067
TUBB3	Tubulin Beta 3 Class III	Protein Coding	Q13509	59	GC16P095438	1.43067
GRM1	Glutamate Metabotropic Receptor 1	Protein Coding	Q13255	59	GC06P145973	1.32519
RIPK1	Receptor Interacting Serine/Threonine Kinase 1	Protein Coding	Q13546	59	GC06P006449	1.32519
ZAP70	Zeta Chain Of T Cell Receptor Associated Protein Kinase 70	Protein Coding	P43403	59	GC02P097943	1.32519
HK1	Hexokinase 1	Protein Coding	P19367	59	GC10P069269	1.30199
SPR	Sepiapterin Reductase	Protein Coding	P35270	59	GC02P072887	1.22994
PRKCG	Protein Kinase C Gamma	Protein Coding	P05129	59	GC19P053879	1.1827
TYMS	Thymidylate Synthetase	Protein Coding	P04818	59	GC18P000657	1.1827
RPS6KA1	Ribosomal Protein S6 Kinase A1	Protein Coding	Q15418	59	GC01P041934	1.14918
ADK	Adenosine Kinase	Protein Coding	P55263	59	GC10P074706	1.10548
AGT	Angiotensinogen	Protein Coding	P01019	58	GC01M230690	68.8713
KCNK3	Potassium Two Pore Domain Channel Subfamily K Member 3	Protein Coding	O14649	58	GC02P026692	49.1003
REN	Renin	Protein Coding	P00797	58	GC01M204154	33.9561
NOS2	Nitric Oxide Synthase 2	Protein Coding	P35228	58	GC17M027756	31.2463
ECE1	Endothelin Converting Enzyme 1	Protein Coding	P42892	58	GC01M021217	29.9713
EDN1	Endothelin 1	Protein Coding	P05305	58	GC06P012236	27.8946
ALB	Albumin	Protein Coding	P02768	58	GC04P073397	23.0421
GBA1	Glucosylceramidase Beta 1	Protein Coding	P04062	58	GC01M161111	20.1103
PMS2	PMS1 Homolog 2, Mismatch Repair System Component	Protein Coding	P54278	58	GC07M005973	19.5221
NR3C1	Nuclear Receptor Subfamily 3 Group C Member 1	Protein Coding	P04150	58	GC05M143277	17.9116
SCNN1A	Sodium Channel Epithelial 1 Subunit Alpha	Protein Coding	P37088	58	GC12M006346	17.4384
PLAT	Plasminogen Activator, Tissue Type	Protein Coding	P00750	58	GC08M042174	16.3738
EDNRA	Endothelin Receptor Type A	Protein Coding	P25101	58	GC04P147480	15.7447
CYP17A1	Cytochrome P450 Family 17 Subfamily A Member 1	Protein Coding	P05093	58	GC10M102830	15.6063
ACE2	Angiotensin Converting Enzyme 2	Protein Coding	Q9BYF1	58	GC0XM015494	15.5197
CACNA1H	Calcium Voltage-Gated Channel Subunit Alpha1 H	Protein Coding	O95180	58	GC16P001153	15.1367
FGA	Fibrinogen Alpha Chain	Protein Coding	P02671	58	GC04M154583	14.6374
CCL2	C-C Motif Chemokine Ligand 2	Protein Coding	P13500	58	GC17P034255	14.1443
ENPP1	Ectonucleotide Pyrophosphatase/Phosphodiesterase 1	Protein Coding	P22413	58	GC06P131808	13.4065
SGK1	Serum/Glucocorticoid Regulated Kinase 1	Protein Coding	O00141	58	GC06M134169	12.6023
GLA	Galactosidase Alpha	Protein Coding	P06280	58	GC0XM101393	10.8533
LMNA	Lamin A/C	Protein Coding	P02545	58	GC01P156082	10.7039
PTGS2	Prostaglandin-Endoperoxide Synthase 2	Protein Coding	P35354	58	GC01M186671	10.1282
ATP1A1	ATPase Na+/K+ Transporting Subunit Alpha 1	Protein Coding	P05023	58	GC01P116372	9.44557
TRPC6	Transient Receptor Potential Cation Channel Subfamily C Member 6	Protein Coding	Q9Y210	58	GC11M101451	9.44445
KRT18	Keratin 18	Protein Coding	P05783	58	GC12P052948	9.37807
GGT1	Gamma-Glutamyltransferase 1	Protein Coding	P19440	58	GC22P024583	9.23705
ALDH1A2	Aldehyde Dehydrogenase 1 Family Member A2	Protein Coding	O94788	58	GC15M147868	9.0289
NOS1	Nitric Oxide Synthase 1	Protein Coding	P29475	58	GC12M117208	9.01911
CYBB	Cytochrome B-245 Beta Chain	Protein Coding	P04839	58	GC0XP037780	8.96757
GCK	Glucokinase	Protein Coding	P35557	58	GC07M045340	8.94956
PTPN1	Protein Tyrosine Phosphatase Non-Receptor Type 1	Protein Coding	P18031	58	GC20P050510	8.89988
BMP4	Bone Morphogenetic Protein 4	Protein Coding	P12644	58	GC14M053949	8.44223
IGF2	Insulin Like Growth Factor 2	Protein Coding	P01344	58	GC11M011904	8.31732
C3	Complement C3	Protein Coding	P01024	58	GC19M006677	8.2498
PDE4D	Phosphodiesterase 4D	Protein Coding	Q08499	58	GC05M058969	8.24461
GATA4	GATA Binding Protein 4	Protein Coding	P43694	58	GC08P011676	8.24307
CACNA1B	Calcium Voltage-Gated Channel Subunit Alpha1 B	Protein Coding	Q00975	58	GC09P137877	8.0664
PIK3CG	Phosphatidylinositol-4,5-Bisphosphate 3-Kinase Catalytic Subunit Gamma	Protein Coding	P48736	58	GC07P106865	8.0224
PLG	Plasminogen	Protein Coding	P00747	58	GC06P160702	7.71898
CACNA1C	Calcium Voltage-Gated Channel Subunit Alpha1 C	Protein Coding	Q13936	58	GC12P001970	7.68315
BDNF	Brain Derived Neurotrophic Factor	Protein Coding	P23560	58	GC11M027654	7.54456
SIRT1	Sirtuin 1	Protein Coding	Q96EB6	58	GC10P067884	7.42119
RAC1	Rac Family Small GTPase 1	Protein Coding	P63000	58	GC07P011586	7.28952
COL1A1	Collagen Type I Alpha 1 Chain	Protein Coding	P02452	58	GC17M078201	7.28416
JUN	Jun Proto-Oncogene, AP-1 Transcription Factor Subunit	Protein Coding	P05412	58	GC01M058780	7.26428
SERPINA1	Serpin Family A Member 1	Protein Coding	P01009	58	GC14M094376	7.15312
ANGPT2	Angiopoietin 2	Protein Coding	O15123	58	GC08M006499	7.10228
SLC9A1	Solute Carrier Family 9 Member A1	Protein Coding	P19634	58	GC01M031098	6.9315
CASP3	Caspase 3	Protein Coding	P42574	58	GC04M184627	6.88797
KCNQ1	Potassium Voltage-Gated Channel Subfamily Q Member 1	Protein Coding	P51787	58	GC11P002444	6.82002
DPP4	Dipeptidyl Peptidase 4	Protein Coding	P27487	58	GC02M161992	6.63412
CDKN1A	Cyclin Dependent Kinase Inhibitor 1A	Protein Coding	P38936	58	GC06P134985	5.94129
TACR3	Tachykinin Receptor 3	Protein Coding	P29371	58	GC04M103586	5.37503
TPM1	Tropomyosin 1	Protein Coding	P09493	58	GC15P165361	5.34903
TNFSF11	TNF Superfamily Member 11	Protein Coding	O14788	58	GC13P042562	5.2385
GYS1	Glycogen Synthase 1	Protein Coding	P13807	58	GC19M093064	4.9982
ABCA1	ATP Binding Cassette Subfamily A Member 1	Protein Coding	O95477	58	GC09M104781	4.97228
MAPK8	Mitogen-Activated Protein Kinase 8	Protein Coding	P45983	58	GC10P048306	4.83363
IRAK1	Interleukin 1 Receptor Associated Kinase 1	Protein Coding	P51617	58	GC0XM154010	4.71597
GLI3	GLI Family Zinc Finger 3	Protein Coding	P10071	58	GC07M041960	4.55301
MSH6	MutS Homolog 6	Protein Coding	P52701	58	GC02P047695	4.42653
FKBP5	FKBP Prolyl Isomerase 5	Protein Coding	Q13451	58	GC06M093925	4.30877
MAOA	Monoamine Oxidase A	Protein Coding	P21397	58	GC0XP043654	4.28483
LRP5	LDL Receptor Related Protein 5	Protein Coding	O75197	58	GC11P068298	4.26336
GNAQ	G Protein Subunit Alpha Q	Protein Coding	P50148	58	GC09M077716	4.25968
HNF4A	Hepatocyte Nuclear Factor 4 Alpha	Protein Coding	P41235	58	GC20P044355	4.2093
DRD2	Dopamine Receptor D2	Protein Coding	P14416	58	GC11M113409	3.96381
SLC2A2	Solute Carrier Family 2 Member 2	Protein Coding	P11168	58	GC03M170996	3.95716
ESR2	Estrogen Receptor 2	Protein Coding	Q92731	58	GC14M064084	3.93607
TNC	Tenascin C	Protein Coding	P24821	58	GC09M115019	3.88904
ROCK1	Rho Associated Coiled-Coil Containing Protein Kinase 1	Protein Coding	Q13464	58	GC18M034018	3.87442
SREBF1	Sterol Regulatory Element Binding Transcription Factor 1	Protein Coding	P36956	58	GC17M017810	3.87295
ARG1	Arginase 1	Protein Coding	P05089	58	GC06P136455	3.84202
HSPD1	Heat Shock Protein Family D (Hsp60) Member 1	Protein Coding	P10809	58	GC02M197486	3.77459
CDK8	Cyclin Dependent Kinase 8	Protein Coding	P49336	58	GC13P026254	3.77097
CDH1	Cadherin 1	Protein Coding	P12830	58	GC16P068737	3.7608
HSPA8	Heat Shock Protein Family A (Hsp70) Member 8	Protein Coding	P11142	58	GC11M123057	3.70069
EGLN1	Egl-9 Family Hypoxia Inducible Factor 1	Protein Coding	Q9GZT9	58	GC01M231363	3.5847
TAB2	TGF-Beta Activated Kinase 1 (MAP3K7) Binding Protein 2	Protein Coding	Q9NYJ8	58	GC06P149218	3.51703
ACTB	Actin Beta	Protein Coding	P60709	58	GC07M005527	3.51263
NR5A1	Nuclear Receptor Subfamily 5 Group A Member 1	Protein Coding	Q13285	58	GC09M124481	3.51124
MLH1	MutL Homolog 1	Protein Coding	P40692	58	GC03P036993	3.47586
IFNAR2	Interferon Alpha And Beta Receptor Subunit 2	Protein Coding	P48551	58	GC21P033229	3.39035
MAPK3	Mitogen-Activated Protein Kinase 3	Protein Coding	P27361	58	GC16M044057	3.37353
LRP2	LDL Receptor Related Protein 2	Protein Coding	P98164	58	GC02M169127	3.35989
PRKN	Parkin RBR E3 Ubiquitin Protein Ligase	Protein Coding	O60260	58	GC06M161348	3.33566
KDM1A	Lysine Demethylase 1A	Protein Coding	O60341	58	GC01P023019	3.28086
SPARC	Secreted Protein Acidic And Cysteine Rich	Protein Coding	P09486	58	GC05M151661	3.26527
STAT5B	Signal Transducer And Activator Of Transcription 5B	Protein Coding	P51692	58	GC17M042199	3.19212
SLC25A4	Solute Carrier Family 25 Member 4	Protein Coding	P12235	58	GC04P185143	3.16161
ANPEP	Alanyl Aminopeptidase, Membrane	Protein Coding	P15144	58	GC15M089784	3.12328
VKORC1	Vitamin K Epoxide Reductase Complex Subunit 1	Protein Coding	Q9BQB6	58	GC16M044160	3.12173
PIM1	Pim-1 Proto-Oncogene, Serine/Threonine Kinase	Protein Coding	P11309	58	GC06P134993	3.0781
GSN	Gelsolin	Protein Coding	P06396	58	GC09P121201	3.05195
ACACA	Acetyl-CoA Carboxylase Alpha	Protein Coding	Q13085	58	GC17M037084	3.0347
FASN	Fatty Acid Synthase	Protein Coding	P49327	58	GC17M082078	3.01978
BLK	BLK Proto-Oncogene, Src Family Tyrosine Kinase	Protein Coding	P51451	58	GC08P011486	3.01139
PRKD1	Protein Kinase D1	Protein Coding	Q15139	58	GC14M029576	3.00411
SQSTM1	Sequestosome 1	Protein Coding	Q13501	58	GC05P179806	2.93213
NTRK1	Neurotrophic Receptor Tyrosine Kinase 1	Protein Coding	P04629	58	GC01P156815	2.92811
VCP	Valosin Containing Protein	Protein Coding	P55072	58	GC09M035085	2.88689
COL2A1	Collagen Type II Alpha 1 Chain	Protein Coding	P02458	58	GC12M047972	2.84863
RHEB	Ras Homolog, MTORC1 Binding	Protein Coding	Q15382	58	GC07M151466	2.80545
HDAC9	Histone Deacetylase 9	Protein Coding	Q9UKV0	58	GC07P018086	2.7723
PRKCB	Protein Kinase C Beta	Protein Coding	P05771	58	GC16P081181	2.76958
DHFR	Dihydrofolate Reductase	Protein Coding	P00374	58	GC05M080626	2.72385
APC	APC Regulator Of WNT Signaling Pathway	Protein Coding	P25054	58	GC05P112707	2.69379
YWHAE	Tyrosine 3-Monooxygenase/Tryptophan 5-Monooxygenase Activation Protein Epsilon	Protein Coding	P62258	58	GC17M074382	2.64782
CES1	Carboxylesterase 1	Protein Coding	P23141	58	GC16M055836	2.61543
ENTPD1	Ectonucleoside Triphosphate Diphosphohydrolase 1	Protein Coding	P49961	58	GC10P109494	2.54856
LAMB1	Laminin Subunit Beta 1	Protein Coding	P07942	58	GC07M107923	2.54693
STIM1	Stromal Interaction Molecule 1	Protein Coding	Q13586	58	GC11P010766	2.54386
RARB	Retinoic Acid Receptor Beta	Protein Coding	P10826	58	GC03P024689	2.45505
PTK2B	Protein Tyrosine Kinase 2 Beta	Protein Coding	Q14289	58	GC08P027311	2.42432
BUB1B	BUB1 Mitotic Checkpoint Serine/Threonine Kinase B	Protein Coding	O60566	58	GC15P040161	2.39085
ITGB1	Integrin Subunit Beta 1	Protein Coding	P05556	58	GC10M035774	2.37474
CACNA1G	Calcium Voltage-Gated Channel Subunit Alpha1 G	Protein Coding	O43497	58	GC17P112643	2.35404
LYN	LYN Proto-Oncogene, Src Family Tyrosine Kinase	Protein Coding	P07948	58	GC08P055879	2.34633
PRKAA2	Protein Kinase AMP-Activated Catalytic Subunit Alpha 2	Protein Coding	P54646	58	GC01P056645	2.33578
NF2	NF2, Moesin-Ezrin-Radixin Like (MERLIN) Tumor Suppressor	Protein Coding	P35240	58	GC22P029603	2.31775
CASP1	Caspase 1	Protein Coding	P29466	58	GC11M105025	2.30437
AXIN2	Axin 2	Protein Coding	Q9Y2T1	58	GC17M065528	2.30167
HSP90AB1	Heat Shock Protein 90 Alpha Family Class B Member 1	Protein Coding	P08238	58	GC06P044246	2.28629
NRG1	Neuregulin 1	Protein Coding	Q02297	58	GC08P031639	2.27836
PSEN2	Presenilin 2	Protein Coding	P49810	58	GC01P226870	2.26003
CACNA1S	Calcium Voltage-Gated Channel Subunit Alpha1 S	Protein Coding	Q13698	58	GC01M201008	2.22075
FTH1	Ferritin Heavy Chain 1	Protein Coding	P02794	58	GC11M061959	2.21818
HSPA5	Heat Shock Protein Family A (Hsp70) Member 5	Protein Coding	P11021	58	GC09M125234	2.21818
PRDX1	Peroxiredoxin 1	Protein Coding	Q06830	58	GC01M045753	2.21179
CD55	CD55 Molecule (Cromer Blood Group)	Protein Coding	P08174	58	GC01P207321	2.20668
TBK1	TANK Binding Kinase 1	Protein Coding	Q9UHD2	58	GC12P064451	2.20115
RAD50	RAD50 Double Strand Break Repair Protein	Protein Coding	Q92878	58	GC05P132556	2.15639
EPHA4	EPH Receptor A4	Protein Coding	P54764	58	GC02M221418	2.14784
PKM	Pyruvate Kinase M1/2	Protein Coding	P14618	58	GC15M072199	2.1127
JUP	Junction Plakoglobin	Protein Coding	P14923	58	GC17M041754	2.09438
PTPRF	Protein Tyrosine Phosphatase Receptor Type F	Protein Coding	P10586	58	GC01P049089	2.04715
THRB	Thyroid Hormone Receptor Beta	Protein Coding	P10828	58	GC03M024117	1.99339
CAMK2G	Calcium/Calmodulin Dependent Protein Kinase II Gamma	Protein Coding	Q13555	58	GC10M073812	1.98038
GRIA1	Glutamate Ionotropic Receptor AMPA Type Subunit 1	Protein Coding	P42261	58	GC05P153489	1.96482
SMARCA2	SWI/SNF Related, Matrix Associated, Actin Dependent Regulator Of Chromatin, Subfamily A, Member 2	Protein Coding	P51531	58	GC09P001980	1.94571
GATA3	GATA Binding Protein 3	Protein Coding	P23771	58	GC10P008045	1.92853
SNAP25	Synaptosome Associated Protein 25	Protein Coding	P60880	58	GC20P010224	1.92853
P4HB	Prolyl 4-Hydroxylase Subunit Beta	Protein Coding	P07237	58	GC17M081843	1.91789
ACVR2B	Activin A Receptor Type 2B	Protein Coding	Q13705	58	GC03P038453	1.91104
EIF2AK3	Eukaryotic Translation Initiation Factor 2 Alpha Kinase 3	Protein Coding	Q9NZJ5	58	GC02M088556	1.89299
CTSK	Cathepsin K	Protein Coding	P43235	58	GC01M160791	1.85387
PDPK1	3-Phosphoinositide Dependent Protein Kinase 1	Protein Coding	O15530	58	GC16P002537	1.84278
TUBB	Tubulin Beta Class I	Protein Coding	P07437	58	GC06P134798	1.8312
MUSK	Muscle Associated Receptor Tyrosine Kinase	Protein Coding	O15146	58	GC09P110668	1.83012
ALDOA	Aldolase, Fructose-Bisphosphate A	Protein Coding	P04075	58	GC16P030064	1.78751
NCSTN	Nicastrin	Protein Coding	Q92542	58	GC01P160343	1.78751
RRM1	Ribonucleotide Reductase Catalytic Subunit M1	Protein Coding	P23921	58	GC11P010782	1.78751
MAP3K1	Mitogen-Activated Protein Kinase Kinase Kinase 1	Protein Coding	Q13233	58	GC05P056815	1.71409
BLM	BLM RecQ Like Helicase	Protein Coding	P54132	58	GC15P090717	1.67643
TPH2	Tryptophan Hydroxylase 2	Protein Coding	Q8IWU9	58	GC12P071938	1.65411
LRRK2	Leucine Rich Repeat Kinase 2	Protein Coding	Q5S007	58	GC12P040196	1.65037
PTPN6	Protein Tyrosine Phosphatase Non-Receptor Type 6	Protein Coding	P29350	58	GC12P038993	1.65037
MTAP	Methylthioadenosine Phosphorylase	Protein Coding	Q13126	58	GC09P021806	1.64894
ITPR1	Inositol 1,4,5-Trisphosphate Receptor Type 1	Protein Coding	Q14643	58	GC03P004486	1.61903
CASP7	Caspase 7	Protein Coding	P55210	58	GC10P113679	1.61042
PIK3C3	Phosphatidylinositol 3-Kinase Catalytic Subunit Type 3	Protein Coding	Q8NEB9	58	GC18P041955	1.60434
GLI2	GLI Family Zinc Finger 2	Protein Coding	P10070	58	GC02P120735	1.60334
PNP	Purine Nucleoside Phosphorylase	Protein Coding	P00491	58	GC14P045700	1.60334
GRIK2	Glutamate Ionotropic Receptor Kainate Type Subunit 2	Protein Coding	Q13002	58	GC06P100962	1.53615
PPIB	Peptidylprolyl Isomerase B	Protein Coding	P23284	58	GC15M064155	1.52976
CSNK1D	Casein Kinase 1 Delta	Protein Coding	P48730	58	GC17M082239	1.50494
ITGB4	Integrin Subunit Beta 4	Protein Coding	P16144	58	GC17P075721	1.50494
GLS	Glutaminase	Protein Coding	O94925	58	GC02P190880	1.48178
GABRB3	Gamma-Aminobutyric Acid Type A Receptor Subunit Beta3	Protein Coding	P28472	58	GC15M026543	1.45988
DNM2	Dynamin 2	Protein Coding	P50570	58	GC19P010718	1.45116
FZD4	Frizzled Class Receptor 4	Protein Coding	Q9ULV1	58	GC11M086945	1.4494
CASK	Calcium/Calmodulin Dependent Serine Protein Kinase	Protein Coding	O14936	58	GC0XM041514	1.32519
TBP	TATA-Box Binding Protein	Protein Coding	P20226	58	GC06P170554	1.32519
TLR8	Toll Like Receptor 8	Protein Coding	Q9NR97	58	GC0XP012924	1.32519
KAT5	Lysine Acetyltransferase 5	Protein Coding	Q92993	58	GC11P065711	1.27816
IRAK4	Interleukin 1 Receptor Associated Kinase 4	Protein Coding	Q9NWZ3	58	GC12P043758	1.25838
CAMK2B	Calcium/Calmodulin Dependent Protein Kinase II Beta	Protein Coding	Q13554	58	GC07M045339	1.14918
CHRNA4	Cholinergic Receptor Nicotinic Alpha 4 Subunit	Protein Coding	P43681	58	GC20M063343	1.10548
RORA	RAR Related Orphan Receptor A	Protein Coding	P35398	58	GC15M060488	1.10548
CPS1	Carbamoyl-Phosphate Synthase 1	Protein Coding	P31327	57	GC02P210477	35.9716
CAV1	Caveolin 1	Protein Coding	Q03135	57	GC07P116524	34.5982
SCNN1B	Sodium Channel Epithelial 1 Subunit Beta	Protein Coding	P51168	57	GC16P023278	22.8081
PKD2	Polycystin 2, Transient Receptor Potential Cation Channel	Protein Coding	Q13563	57	GC04P088007	20.6274
CUL3	Cullin 3	Protein Coding	Q13618	57	GC02M224470	20.4963
ADRB2	Adrenoceptor Beta 2	Protein Coding	P07550	57	GC05P152320	19.4446
ADRB1	Adrenoceptor Beta 1	Protein Coding	P08588	57	GC10P114046	15.0608
VEGFA	Vascular Endothelial Growth Factor A	Protein Coding	P15692	57	GC06P043770	13.4983
SDHB	Succinate Dehydrogenase Complex Iron Sulfur Subunit B	Protein Coding	P21912	57	GC01M019222	13.0977
BMPR1B	Bone Morphogenetic Protein Receptor Type 1B	Protein Coding	O00238	57	GC04P094757	13.0243
IGF1	Insulin Like Growth Factor 1	Protein Coding	P05019	57	GC12M102395	12.9972
SLC6A4	Solute Carrier Family 6 Member 4	Protein Coding	P31645	57	GC17M030194	11.931
HIF1A	Hypoxia Inducible Factor 1 Subunit Alpha	Protein Coding	Q16665	57	GC14P061695	11.9297
CTLA4	Cytotoxic T-Lymphocyte Associated Protein 4	Protein Coding	P16410	57	GC02P203866	9.49668
SDHA	Succinate Dehydrogenase Complex Flavoprotein Subunit A	Protein Coding	P31040	57	GC05P000229	8.61143
TNFRSF1B	TNF Receptor Superfamily Member 1B	Protein Coding	P20333	57	GC01P040409	8.48472
TTR	Transthyretin	Protein Coding	P02766	57	GC18P031557	7.56606
FLNA	Filamin A	Protein Coding	P21333	57	GC0XM154348	7.24524
TNNI3	Troponin I3, Cardiac Type	Protein Coding	P19429	57	GC19M055151	7.21584
ALOX5	Arachidonate 5-Lipoxygenase	Protein Coding	P09917	57	GC10P045374	7.18989
NLRP3	NLR Family Pyrin Domain Containing 3	Protein Coding	Q96P20	57	GC01P247416	6.45603
VDR	Vitamin D Receptor	Protein Coding	P11473	57	GC12M047841	6.36531
LIMK1	LIM Domain Kinase 1	Protein Coding	P53667	57	GC07P074082	6.29499
PBX1	PBX Homeobox 1	Protein Coding	P40424	57	GC01P165730	6.24068
FASLG	Fas Ligand	Protein Coding	P48023	57	GC01P172659	6.12973
MYL2	Myosin Light Chain 2	Protein Coding	P10916	57	GC12M110910	5.89013
IFIH1	Interferon Induced With Helicase C Domain 1	Protein Coding	Q9BYX4	57	GC02M162267	5.6798
CP	Ceruloplasmin	Protein Coding	P00450	57	GC03M149162	5.65021
CDKN1B	Cyclin Dependent Kinase Inhibitor 1B	Protein Coding	P46527	57	GC12P039206	5.26233
KCNMA1	Potassium Calcium-Activated Channel Subfamily M Alpha 1	Protein Coding	Q12791	57	GC10M076869	5.04128
GFAP	Glial Fibrillary Acidic Protein	Protein Coding	P14136	57	GC17M077883	4.83766
TNFAIP3	TNF Alpha Induced Protein 3	Protein Coding	P21580	57	GC06P137866	4.67458
ATP1A2	ATPase Na+/K+ Transporting Subunit Alpha 2	Protein Coding	P50993	57	GC01P160115	4.65493
MSH2	MutS Homolog 2	Protein Coding	P43246	57	GC02P047403	4.44512
HMGB1	High Mobility Group Box 1	Protein Coding	P09429	57	GC13M030456	4.44213
ITGA4	Integrin Subunit Alpha 4	Protein Coding	P13612	57	GC02P181467	4.20139
MFN2	Mitofusin 2	Protein Coding	O95140	57	GC01P011980	4.13116
TRPV4	Transient Receptor Potential Cation Channel Subfamily V Member 4	Protein Coding	Q9HBA0	57	GC12M109783	3.95413
FST	Follistatin	Protein Coding	P19883	57	GC05P053480	3.76097
CACNA1A	Calcium Voltage-Gated Channel Subunit Alpha1 A	Protein Coding	O00555	57	GC19M013206	3.70635
CYCS	Cytochrome C, Somatic	Protein Coding	P99999	57	GC07M025118	3.70034
PAX6	Paired Box 6	Protein Coding	P26367	57	GC11M031784	3.68193
CPT1A	Carnitine Palmitoyltransferase 1A	Protein Coding	P50416	57	GC11M068754	3.57885
ATP1A3	ATPase Na+/K+ Transporting Subunit Alpha 3	Protein Coding	P13637	57	GC19M041966	3.55986
OPRM1	Opioid Receptor Mu 1	Protein Coding	P35372	57	GC06P154267	3.52635
GLB1	Galactosidase Beta 1	Protein Coding	P16278	57	GC03M032963	3.52103
CD44	CD44 Molecule (IN Blood Group)	Protein Coding	P16070	57	GC11P035139	3.5204
TLR7	Toll Like Receptor 7	Protein Coding	Q9NYK1	57	GC0XP012867	3.48545
NCAM1	Neural Cell Adhesion Molecule 1	Protein Coding	P13591	57	GC11P112961	3.33523
ABCC2	ATP Binding Cassette Subfamily C Member 2	Protein Coding	Q92887	57	GC10P099782	3.29818
NR2F2	Nuclear Receptor Subfamily 2 Group F Member 2	Protein Coding	P24468	57	GC15P096325	3.23664
IFNAR1	Interferon Alpha And Beta Receptor Subunit 1	Protein Coding	P17181	57	GC21P033324	3.15986
HPRT1	Hypoxanthine Phosphoribosyltransferase 1	Protein Coding	P00492	57	GC0XP134460	3.03192
RB1	RB Transcriptional Corepressor 1	Protein Coding	P06400	57	GC13P048303	2.98524
BCL2L1	BCL2 Like 1	Protein Coding	Q07817	57	GC20M031664	2.97497
ZEB1	Zinc Finger E-Box Binding Homeobox 1	Protein Coding	P37275	57	GC10P031318	2.89394
PRKCQ	Protein Kinase C Theta	Protein Coding	Q04759	57	GC10M006940	2.87104
DNM1L	Dynamin 1 Like	Protein Coding	O00429	57	GC12P032679	2.84776
MYD88	MYD88 Innate Immune Signal Transduction Adaptor	Protein Coding	Q99836	57	GC03P038290	2.78734
STAT2	Signal Transducer And Activator Of Transcription 2	Protein Coding	P52630	57	GC12M056341	2.7054
CHRM3	Cholinergic Receptor Muscarinic 3	Protein Coding	P20309	57	GC01P239386	2.69883
UBA1	Ubiquitin Like Modifier Activating Enzyme 1	Protein Coding	P22314	57	GC0XP047190	2.68919
CD247	CD247 Molecule	Protein Coding	P20963	57	GC01M167399	2.68279
USP9X	Ubiquitin Specific Peptidase 9 X-Linked	Protein Coding	Q93008	57	GC0XP041085	2.65039
AHCY	Adenosylhomocysteinase	Protein Coding	P23526	57	GC20M035768	2.58415
MITF	Melanocyte Inducing Transcription Factor	Protein Coding	O75030	57	GC03P069740	2.52886
DICER1	Dicer 1, Ribonuclease III	Protein Coding	Q9UPY3	57	GC14M095086	2.5151
ROR2	Receptor Tyrosine Kinase Like Orphan Receptor 2	Protein Coding	Q01974	57	GC09M109394	2.43627
PRKACB	Protein Kinase CAMP-Activated Catalytic Subunit Beta	Protein Coding	P22694	57	GC01P084078	2.42576
SMPD1	Sphingomyelin Phosphodiesterase 1	Protein Coding	P17405	57	GC11P006390	2.40289
TUBG1	Tubulin Gamma 1	Protein Coding	P23258	57	GC17P042609	2.39588
PTGER2	Prostaglandin E Receptor 2	Protein Coding	P43116	57	GC14P052314	2.38797
CSNK2B	Casein Kinase 2 Beta	Protein Coding	P67870	57	GC06P134823	2.33614
BMP1	Bone Morphogenetic Protein 1	Protein Coding	P13497	57	GC08P022165	2.31149
USP7	Ubiquitin Specific Peptidase 7	Protein Coding	Q93009	57	GC16M008892	2.30167
BRIP1	BRCA1 Interacting Helicase 1	Protein Coding	Q9BX63	57	GC17M061679	2.28493
GATA2	GATA Binding Protein 2	Protein Coding	P23769	57	GC03M128479	2.24992
FGF8	Fibroblast Growth Factor 8	Protein Coding	P55075	57	GC10M101770	2.1716
ASAH1	N-Acylsphingosine Amidohydrolase 1	Protein Coding	Q13510	57	GC08M018055	2.16871
MRE11	MRE11 Homolog, Double Strand Break Repair Nuclease	Protein Coding	P49959	57	GC11M126070	2.15639
NRXN1	Neurexin 1	Protein Coding	Q9ULB1	57	GC02M049918	2.13852
TYR	Tyrosinase	Protein Coding	P14679	57	GC11P089177	2.13852
UBE3A	Ubiquitin Protein Ligase E3A	Protein Coding	Q05086	57	GC15M025333	2.13852
PPP2CA	Protein Phosphatase 2 Catalytic Subunit Alpha	Protein Coding	P67775	57	GC05M134194	2.1127
SLC1A3	Solute Carrier Family 1 Member 3	Protein Coding	P43003	57	GC05P036687	2.08966
TOP1	DNA Topoisomerase I	Protein Coding	P11387	57	GC20P041028	2.0777
GLUL	Glutamate-Ammonia Ligase	Protein Coding	P15104	57	GC01M182378	2.05206
PRNP	Prion Protein (Kanno Blood Group)	Protein Coding	F7VJQ1	57	GC20P004686	2.0162
MAP3K5	Mitogen-Activated Protein Kinase Kinase Kinase 5	Protein Coding	Q99683	57	GC06M136557	1.95318
TUBA1A	Tubulin Alpha 1a	Protein Coding	Q71U36	57	GC12M049184	1.89299
VLDLR	Very Low Density Lipoprotein Receptor	Protein Coding	P98155	57	GC09P002611	1.89299
CHAT	Choline O-Acetyltransferase	Protein Coding	P28329	57	GC10P049609	1.89149
PRKCZ	Protein Kinase C Zeta	Protein Coding	Q05513	57	GC01P020522	1.86589
STK4	Serine/Threonine Kinase 4	Protein Coding	Q13043	57	GC20P044966	1.8312
RRM2B	Ribonucleotide Reductase Regulatory TP53 Inducible Subunit M2B	Protein Coding	Q7LG56	57	GC08M102204	1.82692
PGK1	Phosphoglycerate Kinase 1	Protein Coding	P00558	57	GC0XP078166	1.78751
IKZF1	IKAROS Family Zinc Finger 1	Protein Coding	Q13422	57	GC07P050303	1.77635
PROS1	Protein S	Protein Coding	P07225	57	GC03M093873	1.74289
MAPK9	Mitogen-Activated Protein Kinase 9	Protein Coding	P45984	57	GC05M180309	1.73804
SLC12A5	Solute Carrier Family 12 Member 5	Protein Coding	Q9H2X9	57	GC20P046021	1.72142
PIKFYVE	Phosphoinositide Kinase, FYVE-Type Zinc Finger Containing	Protein Coding	Q9Y2I7	57	GC02P208266	1.68982
SPTAN1	Spectrin Alpha, Non-Erythrocytic 1	Protein Coding	Q13813	57	GC09P128552	1.67342
PRLR	Prolactin Receptor	Protein Coding	P16471	57	GC05M035048	1.67085
DLG4	Discs Large MAGUK Scaffold Protein 4	Protein Coding	P78352	57	GC17M074828	1.60906
CCNE1	Cyclin E1	Protein Coding	P24864	57	GC19P029811	1.60334
MGMT	O-6-Methylguanine-DNA Methyltransferase	Protein Coding	P16455	57	GC10P129467	1.60334
IDE	Insulin Degrading Enzyme	Protein Coding	P14735	57	GC10M092451	1.57607
ATF6	Activating Transcription Factor 6	Protein Coding	P18850	57	GC01P161766	1.45988
SLC11A2	Solute Carrier Family 11 Member 2	Protein Coding	P49281	57	GC12M050952	1.45988
NBN	Nibrin	Protein Coding	O60934	57	GC08M089933	1.43067
ODC1	Ornithine Decarboxylase 1	Protein Coding	P11926	57	GC02M010432	1.43067
PFKM	Phosphofructokinase, Muscle	Protein Coding	P08237	57	GC12P048105	1.39337
SCN2A	Sodium Voltage-Gated Channel Alpha Subunit 2	Protein Coding	Q99250	57	GC02P165194	1.32519
SYT1	Synaptotagmin 1	Protein Coding	P21579	57	GC12P078863	1.32519
CCND2	Cyclin D2	Protein Coding	P30279	57	GC12P038923	1.31902
RXRA	Retinoid X Receptor Alpha	Protein Coding	P19793	57	GC09P134317	1.27908
PLD1	Phospholipase D1	Protein Coding	Q13393	57	GC03M171600	1.21097
CHRNA2	Cholinergic Receptor Nicotinic Alpha 2 Subunit	Protein Coding	Q15822	57	GC08M027459	1.1827
DAPK1	Death Associated Protein Kinase 1	Protein Coding	P53355	57	GC09P087497	1.10548
TLR1	Toll Like Receptor 1	Protein Coding	Q15399	57	GC04M038793	1.10548
ENG	Endoglin	Protein Coding	P17813	56	GC09M127815	40.0224
PDE3A	Phosphodiesterase 3A	Protein Coding	Q14432	56	GC12P039348	31.8881
INS	Insulin	Protein Coding	P01308	56	GC11M002159	25.6794
ABCA3	ATP Binding Cassette Subfamily A Member 3	Protein Coding	Q99758	56	GC16M002275	22.7301
MTHFR	Methylenetetrahydrofolate Reductase	Protein Coding	P42898	56	GC01M011785	19.9947
MYH9	Myosin Heavy Chain 9	Protein Coding	P35579	56	GC22M036281	19.9579
RPL5	Ribosomal Protein L5	Protein Coding	P46777	56	GC01P092845	19.2272
SCNN1G	Sodium Channel Epithelial 1 Subunit Gamma	Protein Coding	P51170	56	GC16P023182	19.1429
KCNJ5	Potassium Inwardly Rectifying Channel Subfamily J Member 5	Protein Coding	P48544	56	GC11P128891	18.9556
WNK1	WNK Lysine Deficient Protein Kinase 1	Protein Coding	Q9H4A3	56	GC12P000763	16.9975
F12	Coagulation Factor XII	Protein Coding	P00748	56	GC05M177402	16.9707
VHL	Von Hippel-Lindau Tumor Suppressor	Protein Coding	P40337	56	GC03P021526	16.8413
KNG1	Kininogen 1	Protein Coding	P01042	56	GC03P186717	16.2821
VWF	Von Willebrand Factor	Protein Coding	P04275	56	GC12M029229	16.0005
FBN1	Fibrillin 1	Protein Coding	P35555	56	GC15M048408	15.065
CACNA1D	Calcium Voltage-Gated Channel Subunit Alpha1 D	Protein Coding	Q01668	56	GC03P053328	15.0448
F5	Coagulation Factor V	Protein Coding	P12259	56	GC01M169511	14.9517
SLC12A3	Solute Carrier Family 12 Member 3	Protein Coding	P55017	56	GC16P056865	14.4373
IL1B	Interleukin 1 Beta	Protein Coding	P01584	56	GC02M112829	13.8984
NF1	Neurofibromin 1	Protein Coding	P21359	56	GC17P031094	13.1001
PON1	Paraoxonase 1	Protein Coding	P27169	56	GC07M095297	12.1535
POMC	Proopiomelanocortin	Protein Coding	P01189	56	GC02M025160	11.9274
IL10	Interleukin 10	Protein Coding	P22301	56	GC01M206767	11.7657
XDH	Xanthine Dehydrogenase	Protein Coding	P47989	56	GC02M031334	11.6331
SLC12A1	Solute Carrier Family 12 Member 1	Protein Coding	Q13621	56	GC15P157296	11.6166
HTR2A	5-Hydroxytryptamine Receptor 2A	Protein Coding	P28223	56	GC13M046831	11.3886
CFH	Complement Factor H	Protein Coding	P08603	56	GC01P196621	10.7428
ADAMTS13	ADAM Metallopeptidase With Thrombospondin Type 1 Motif 13	Protein Coding	Q76LX8	56	GC09P133414	10.3496
IRS1	Insulin Receptor Substrate 1	Protein Coding	P35568	56	GC02M226731	10.1763
MYH7	Myosin Heavy Chain 7	Protein Coding	P12883	56	GC14M023412	9.95921
MUC1	Mucin 1, Cell Surface Associated	Protein Coding	P15941	56	GC01M155185	9.8649
TNNT2	Troponin T2, Cardiac Type	Protein Coding	P45379	56	GC01M201359	9.68356
KCNJ1	Potassium Inwardly Rectifying Channel Subfamily J Member 1	Protein Coding	P48048	56	GC11M128741	9.63999
ACTA2	Actin Alpha 2, Smooth Muscle	Protein Coding	P62736	56	GC10M088935	9.36778
CYP2D6	Cytochrome P450 Family 2 Subfamily D Member 6	Protein Coding	P10635	56	GC22M042126	9.34871
COL4A1	Collagen Type IV Alpha 1 Chain	Protein Coding	P02462	56	GC13M110148	9.25396
NPR2	Natriuretic Peptide Receptor 2	Protein Coding	P20594	56	GC09P057122	8.75665
HMGCR	3-Hydroxy-3-Methylglutaryl-CoA Reductase	Protein Coding	P04035	56	GC05P075336	8.72952
CCR5	C-C Motif Chemokine Receptor 5	Protein Coding	P51681	56	GC03P057395	8.58923
TGFB3	Transforming Growth Factor Beta 3	Protein Coding	P10600	56	GC14M075958	8.5179
CYP3A4	Cytochrome P450 Family 3 Subfamily A Member 4	Protein Coding	P08684	56	GC07M100029	8.26849
SOD2	Superoxide Dismutase 2	Protein Coding	P04179	56	GC06M159669	8.26187
KL	Klotho	Protein Coding	Q9UEF7	56	GC13P033016	8.05281
ITGAM	Integrin Subunit Alpha M	Protein Coding	P11215	56	GC16P081706	8.0064
CD46	CD46 Molecule	Protein Coding	P15529	56	GC01P207752	7.97523
GCH1	GTP Cyclohydrolase 1	Protein Coding	P30793	56	GC14M054842	7.93711
TTN	Titin	Protein Coding	Q8WZ42	56	GC02M178525	7.93158
SLC9A3	Solute Carrier Family 9 Member A3	Protein Coding	P48764	56	GC05M000472	7.89593
GRK2	G Protein-Coupled Receptor Kinase 2	Protein Coding	P25098	56	GC11P067266	7.69591
AQP1	Aquaporin 1 (Colton Blood Group)	Protein Coding	P29972	56	GC07P030911	7.40063
LOX	Lysyl Oxidase	Protein Coding	P28300	56	GC05M122063	7.37828
COL3A1	Collagen Type III Alpha 1 Chain	Protein Coding	P02461	56	GC02P188974	7.33086
LCAT	Lecithin-Cholesterol Acyltransferase	Protein Coding	P04180	56	GC16M067939	7.26859
TNFRSF11B	TNF Receptor Superfamily Member 11b	Protein Coding	O00300	56	GC08M118923	7.26739
PRKAG2	Protein Kinase AMP-Activated Non-Catalytic Subunit Gamma 2	Protein Coding	Q9UGJ0	56	GC07M151556	7.243
CAST	Calpastatin	Protein Coding	P20810	56	GC05P095975	7.2387
NR1H4	Nuclear Receptor Subfamily 1 Group H Member 4	Protein Coding	Q96RI1	56	GC12P100473	7.11412
ANXA5	Annexin A5	Protein Coding	P08758	56	GC04M121667	7.06194
DLL4	Delta Like Canonical Notch Ligand 4	Protein Coding	Q9NR61	56	GC15P040929	7.00113
EPOR	Erythropoietin Receptor	Protein Coding	P19235	56	GC19M011377	6.96586
WRN	WRN RecQ Like Helicase	Protein Coding	Q14191	56	GC08P031033	6.92101
ABCC6	ATP Binding Cassette Subfamily C Member 6	Protein Coding	O95255	56	GC16M020960	6.72088
NOD2	Nucleotide Binding Oligomerization Domain Containing 2	Protein Coding	Q9HC29	56	GC16P050693	6.65431
F8	Coagulation Factor VIII	Protein Coding	P00451	56	GC0XM154835	6.3411
COL1A2	Collagen Type I Alpha 2 Chain	Protein Coding	P08123	56	GC07P094394	6.24676
CYP1A1	Cytochrome P450 Family 1 Subfamily A Member 1	Protein Coding	P04798	56	GC15M074719	6.19425
MPL	MPL Proto-Oncogene, Thrombopoietin Receptor	Protein Coding	P40238	56	GC01P043337	6.16004
INPPL1	Inositol Polyphosphate Phosphatase Like 1	Protein Coding	O15357	56	GC11P072223	6.1199
AFP	Alpha Fetoprotein	Protein Coding	P02771	56	GC04P073431	6.06584
F7	Coagulation Factor VII	Protein Coding	P08709	56	GC13P113105	5.88808
HSPG2	Heparan Sulfate Proteoglycan 2	Protein Coding	P98160	56	GC01M021822	5.87319
POLG	DNA Polymerase Gamma, Catalytic Subunit	Protein Coding	P54098	56	GC15M148631	5.76723
TSC1	TSC Complex Subunit 1	Protein Coding	Q92574	56	GC09M132891	5.64012
STX1A	Syntaxin 1A	Protein Coding	Q16623	56	GC07M074496	5.55908
DCN	Decorin	Protein Coding	P07585	56	GC12M091140	5.48321
ENO2	Enolase 2	Protein Coding	P09104	56	GC12P006913	5.39661
BRCA2	BRCA2 DNA Repair Associated	Protein Coding	P51587	56	GC13P032315	5.35691
TCF4	Transcription Factor 4	Protein Coding	P15884	56	GC18M055222	5.21556
CYP19A1	Cytochrome P450 Family 19 Subfamily A Member 1	Protein Coding	P11511	56	GC15M051208	5.17843
WT1	WT1 Transcription Factor	Protein Coding	P19544	56	GC11M032365	4.84632
ACTA1	Actin Alpha 1, Skeletal Muscle	Protein Coding	P68133	56	GC01M230217	4.83735
SLC4A1	Solute Carrier Family 4 Member 1 (Diego Blood Group)	Protein Coding	P02730	56	GC17M077847	4.76724
FURIN	Furin, Paired Basic Amino Acid Cleaving Enzyme	Protein Coding	P09958	56	GC15P090868	4.7543
CTCF	CCCTC-Binding Factor	Protein Coding	P49711	56	GC16P082860	4.65794
ALDH7A1	Aldehyde Dehydrogenase 7 Family Member A1	Protein Coding	P49419	56	GC05M126541	4.56226
DHCR7	7-Dehydrocholesterol Reductase	Protein Coding	Q9UBM7	56	GC11M071428	4.45418
VCL	Vinculin	Protein Coding	P18206	56	GC10P073995	4.41499
CLU	Clusterin	Protein Coding	P10909	56	GC08M027596	4.37536
NKX2-1	NK2 Homeobox 1	Protein Coding	P43699	56	GC14M036516	4.37318
YY1	YY1 Transcription Factor	Protein Coding	P25490	56	GC14P100238	4.36306
IKBKG	Inhibitor Of Nuclear Factor Kappa B Kinase Regulatory Subunit Gamma	Protein Coding	Q9Y6K9	56	GC0XP154541	4.36154
F9	Coagulation Factor IX	Protein Coding	P00740	56	GC0XP139530	4.34441
SETD2	SET Domain Containing 2, Histone Lysine Methyltransferase	Protein Coding	Q9BYW2	56	GC03M047033	4.34039
RHO	Rhodopsin	Protein Coding	P08100	56	GC03P139009	4.32923
CYP11A1	Cytochrome P450 Family 11 Subfamily A Member 1	Protein Coding	P05108	56	GC15M074337	4.31033
MTR	5-Methyltetrahydrofolate-Homocysteine Methyltransferase	Protein Coding	Q99707	56	GC01P236795	4.26423
LRP6	LDL Receptor Related Protein 6	Protein Coding	O75581	56	GC12M029527	4.23869
IDS	Iduronate 2-Sulfatase	Protein Coding	P22304	56	GC0XM149476	4.23346
CYP1B1	Cytochrome P450 Family 1 Subfamily B Member 1	Protein Coding	Q16678	56	GC02M038066	4.23184
CD79A	CD79a Molecule	Protein Coding	P11912	56	GC19P041877	4.12004
PSAP	Prosaposin	Protein Coding	P07602	56	GC10M071816	4.07672
OGG1	8-Oxoguanine DNA Glycosylase	Protein Coding	O15527	56	GC03P021488	4.05232
LIPA	Lipase A, Lysosomal Acid Type	Protein Coding	P38571	56	GC10M089213	4.03466
MEF2C	Myocyte Enhancer Factor 2C	Protein Coding	Q06413	56	GC05M088718	4.02513
ACAT1	Acetyl-CoA Acetyltransferase 1	Protein Coding	P24752	56	GC11P108121	3.99942
IL1R1	Interleukin 1 Receptor Type 1	Protein Coding	P14778	56	GC02P102136	3.966
TAP1	Transporter 1, ATP Binding Cassette Subfamily B Member	Protein Coding	Q03518	56	GC06M093850	3.82692
ACHE	Acetylcholinesterase (Yt Blood Group)	Protein Coding	P22303	56	GC07M100889	3.7313
MIF	Macrophage Migration Inhibitory Factor	Protein Coding	P14174	56	GC22P023894	3.71764
PDCD1	Programmed Cell Death 1	Protein Coding	Q15116	56	GC02M241849	3.691
ETS1	ETS Proto-Oncogene 1, Transcription Factor	Protein Coding	P14921	56	GC11M128458	3.57255
FOXO3	Forkhead Box O3	Protein Coding	O43524	56	GC06P108559	3.50864
ARSA	Arylsulfatase A	Protein Coding	P15289	56	GC22M050622	3.50391
ADORA1	Adenosine A1 Receptor	Protein Coding	P30542	56	GC01P203090	3.49142
RYR1	Ryanodine Receptor 1	Protein Coding	P21817	56	GC19P113006	3.48552
PIK3CB	Phosphatidylinositol-4,5-Bisphosphate 3-Kinase Catalytic Subunit Beta	Protein Coding	P42338	56	GC03M138652	3.47636
BAP1	BRCA1 Associated Protein 1	Protein Coding	Q92560	56	GC03M052401	3.46565
AKR1B1	Aldo-Keto Reductase Family 1 Member B	Protein Coding	P15121	56	GC07M134442	3.46027
ABCC1	ATP Binding Cassette Subfamily C Member 1 (ABCC1 Blood Group)	Protein Coding	P33527	56	GC16P015949	3.437
GABBR1	Gamma-Aminobutyric Acid Type B Receptor Subunit 1	Protein Coding	Q9UBS5	56	GC06M029555	3.39159
FSHR	Follicle Stimulating Hormone Receptor	Protein Coding	P23945	56	GC02M048962	3.38096
SIRT3	Sirtuin 3	Protein Coding	Q9NTG7	56	GC11M000215	3.37017
CTH	Cystathionine Gamma-Lyase	Protein Coding	P32929	56	GC01P070411	3.35532
MECOM	MDS1 And EVI1 Complex Locus	Protein Coding	Q03112	56	GC03M169083	3.34722
PTK2	Protein Tyrosine Kinase 2	Protein Coding	Q05397	56	GC08M140657	3.34184
GGCX	Gamma-Glutamyl Carboxylase	Protein Coding	P38435	56	GC02M085544	3.32656
CD8A	CD8 Subunit Alpha	Protein Coding	P01732	56	GC02M086784	3.30681
TRPV1	Transient Receptor Potential Cation Channel Subfamily V Member 1	Protein Coding	Q8NER1	56	GC17M003565	3.30106
SCARB1	Scavenger Receptor Class B Member 1	Protein Coding	Q8WTV0	56	GC12M124776	3.29986
KCNN4	Potassium Calcium-Activated Channel Subfamily N Member 4	Protein Coding	O15554	56	GC19M092880	3.29975
DES	Desmin	Protein Coding	P17661	56	GC02P219418	3.271
GNRHR	Gonadotropin Releasing Hormone Receptor	Protein Coding	P30968	56	GC04M067737	3.26533
FGF1	Fibroblast Growth Factor 1	Protein Coding	P05230	56	GC05M142555	3.16006
TARDBP	TAR DNA Binding Protein	Protein Coding	Q13148	56	GC01P039670	3.15197
LRP1	LDL Receptor Related Protein 1	Protein Coding	Q07954	56	GC12P057128	3.14744
F13A1	Coagulation Factor XIII A Chain	Protein Coding	P00488	56	GC06M006144	3.13846
ENO1	Enolase 1	Protein Coding	P06733	56	GC01M008861	3.13126
MMP8	Matrix Metallopeptidase 8	Protein Coding	P22894	56	GC11M126172	3.12024
ERCC2	ERCC Excision Repair 2, TFIIH Core Complex Helicase Subunit	Protein Coding	P18074	56	GC19M045349	3.10415
SLC5A2	Solute Carrier Family 5 Member 2	Protein Coding	P31639	56	GC16P081737	3.08386
TPO	Thyroid Peroxidase	Protein Coding	P07202	56	GC02P001374	3.07388
POLE	DNA Polymerase Epsilon, Catalytic Subunit	Protein Coding	Q07864	56	GC12M132779	3.06834
GP1BA	Glycoprotein Ib Platelet Subunit Alpha	Protein Coding	P07359	56	GC17P004932	3.06374
STAT5A	Signal Transducer And Activator Of Transcription 5A	Protein Coding	P42229	56	GC17P042287	3.05461
GUSB	Glucuronidase Beta	Protein Coding	P08236	56	GC07M065960	3.03737
KCNJ2	Potassium Inwardly Rectifying Channel Subfamily J Member 2	Protein Coding	P63252	56	GC17P070168	3.00363
PARK7	Parkinsonism Associated Deglycase	Protein Coding	Q99497	56	GC01P039429	2.96972
FOXP3	Forkhead Box P3	Protein Coding	Q9BZS1	56	GC0XM049250	2.95171
ADCY1	Adenylate Cyclase 1	Protein Coding	Q08828	56	GC07P045580	2.90824
FOLH1	Folate Hydrolase 1	Protein Coding	Q04609	56	GC11M125032	2.8914
GLI1	GLI Family Zinc Finger 1	Protein Coding	P08151	56	GC12P060672	2.86647
ASS1	Argininosuccinate Synthase 1	Protein Coding	P00966	56	GC09P130444	2.85975
HNRNPA1	Heterogeneous Nuclear Ribonucleoprotein A1	Protein Coding	P09651	56	GC12P054280	2.83937
YAP1	Yes1 Associated Transcriptional Regulator	Protein Coding	P46937	56	GC11P102110	2.83247
GPI	Glucose-6-Phosphate Isomerase	Protein Coding	P06744	56	GC19P034359	2.83125
DDX3X	DEAD-Box Helicase 3 X-Linked	Protein Coding	O00571	56	GC0XP041333	2.82884
DMPK	DM1 Protein Kinase	Protein Coding	Q09013	56	GC19M045769	2.81436
IGF2R	Insulin Like Growth Factor 2 Receptor	Protein Coding	P11717	56	GC06P159969	2.79366
CYLD	CYLD Lysine 63 Deubiquitinase	Protein Coding	Q9NQC7	56	GC16P050742	2.79013
FCGR2B	Fc Gamma Receptor IIb	Protein Coding	P31994	56	GC01P164915	2.76504
PI4KA	Phosphatidylinositol 4-Kinase Alpha	Protein Coding	P42356	56	GC22M020707	2.75549
EIF4G1	Eukaryotic Translation Initiation Factor 4 Gamma 1	Protein Coding	Q04637	56	GC03P184314	2.75233
GPHN	Gephyrin	Protein Coding	Q9NQX3	56	GC14P066507	2.71021
PIN1	Peptidylprolyl Cis/Trans Isomerase, NIMA-Interacting 1	Protein Coding	Q13526	56	GC19P009835	2.69924
CDK1	Cyclin Dependent Kinase 1	Protein Coding	P06493	56	GC10P060772	2.6726
GPX4	Glutathione Peroxidase 4	Protein Coding	P36969	56	GC19P001103	2.65594
FYN	FYN Proto-Oncogene, Src Family Tyrosine Kinase	Protein Coding	P06241	56	GC06M111660	2.63956
SMC1A	Structural Maintenance Of Chromosomes 1A	Protein Coding	Q14683	56	GC0XM053374	2.63633
FCGR2A	Fc Gamma Receptor IIa	Protein Coding	P12318	56	GC01P161505	2.62449
F11	Coagulation Factor XI	Protein Coding	P03951	56	GC04P186357	2.57599
MMP7	Matrix Metallopeptidase 7	Protein Coding	P09237	56	GC11M126171	2.52839
DCTN1	Dynactin Subunit 1	Protein Coding	Q14203	56	GC02M074361	2.52555
MYB	MYB Proto-Oncogene, Transcription Factor	Protein Coding	P10242	56	GC06P135181	2.46956
MAP2K3	Mitogen-Activated Protein Kinase Kinase 3	Protein Coding	P46734	56	GC17P111656	2.46734
[truncated: 3,162 more rows]

## Sheet: Table S11
Table S11. Protein-Coding Gene Targets Associated with Obesity Filtered from the GeneCards Database (GIFtS Score ≥ 50).
[truncated: 3,548 more rows]

[truncated: 3 more sheets: Table S12, Table S13, Table S14]
